# Supplementary material for: A Comparative Study of Molybdenum Carbonyl and Oxomolybdenum Derivatives Bearing 1,2,3-Triazole or 1,2,4-Triazole in Catalytic Olefin Epoxidation
Source: Molecules. 2018 Dec 28;24(1):105. doi: 10.3390/molecules24010105 (PMC6337555; doi:10.3390/molecules24010105)
Supplement: Supplementary file 1 [file molecules-24-00105-s001.zip]

Archive with 2 entries (2 files):
- 5.cif
- ESI-399010-Revised.pdf
