# Supplementary material for: A Comparative Study of Molybdenum Carbonyl and Oxomolybdenum Derivatives Bearing 1,2,3-Triazole or 1,2,4-Triazole in Catalytic Olefin Epoxidation
Source: Molecules. 2018 Dec 28;24(1):105. doi: 10.3390/molecules24010105 (PMC6337555; doi:10.3390/molecules24010105)
Supplement: Supplementary file 1 [file molecules-24-00105-s001.zip › 5.cif]

 
data_5

_publ_contact_author_name         'Dr. Martyn Pillinger'
_publ_contact_author_address
;
  CICECO - Aveiro Institute of Materials
  Department of Chemistry
  University of Aveiro
  3810-193
  Aveiro
  Portugal
;
_publ_contact_author_email        'mpillinger@ua.pt'
_publ_contact_author_fax          '+351 234 370084'
_publ_contact_author_phone        '+351 234 370603'

_journal_name_full                'Molecules'

loop_
_publ_author_name
_publ_author_address
_publ_author_footnote

 'Nogueira, Lucie S.' 
; 
  CICECO - Aveiro Institute of Materials
  Department of Chemistry
  University of Aveiro
  3810-193
  Aveiro
  Portugal
;
.

 'Neves, Patricia' 
; 
  CICECO - Aveiro Institute of Materials
  Department of Chemistry
  University of Aveiro
  3810-193
  Aveiro
  Portugal
;
.

 'Gomes, Ana C.' 
; 
  CICECO - Aveiro Institute of Materials
  Department of Chemistry
  University of Aveiro
  3810-193
  Aveiro
  Portugal
;
.

 'Amarante, Tatiana R.' 
; 
  CICECO - Aveiro Institute of Materials
  Department of Chemistry
  University of Aveiro
  3810-193
  Aveiro
  Portugal
;
.

 'Almeida Paz, Filipe A.' 
; 
  CICECO - Aveiro Institute of Materials
  Department of Chemistry
  University of Aveiro
  3810-193
  Aveiro
  Portugal
;
.

 'Valente, Anabela A.' 
; 
  CICECO - Aveiro Institute of Materials
  Department of Chemistry
  University of Aveiro
  3810-193
  Aveiro
  Portugal
;
.

 'Goncalves, Isabel S.' 
; 
  CICECO - Aveiro Institute of Materials
  Department of Chemistry
  University of Aveiro
  3810-193
  Aveiro
  Portugal
;
.

 'Pillinger, Martyn' 
; 
  CICECO - Aveiro Institute of Materials
  Department of Chemistry
  University of Aveiro
  3810-193
  Aveiro
  Portugal
;
.
 
#=============================================================================
_audit_creation_method            'SHELXL-2018/3, manual editing plus enCIFer'
_audit_creation_date              '06 November 2018'
_shelx_SHELXL_version_number      '2018/3'
#=============================================================================

_chemical_name_systematic         ?
_chemical_name_common             ?
_chemical_melting_point           ?
_chemical_formula_moiety          
 'C2 H3 Mo2 N3 O11, H2 O, 1.8(H4 N), 0.2(H3 O)'
_chemical_formula_sum
 'C2 H12.80 Mo2 N4.80 O12.20' 
_chemical_formula_weight          491.25

loop_
 _atom_type_symbol
 _atom_type_description
 _atom_type_scat_dispersion_real
 _atom_type_scat_dispersion_imag
 _atom_type_scat_source
 'C'  'C'   0.0033   0.0016
 'International Tables Vol C Tables 4.2.6.8 and 6.1.1.4'
 'H'  'H'   0.0000   0.0000
 'International Tables Vol C Tables 4.2.6.8 and 6.1.1.4'
 'N'  'N'   0.0061   0.0033
 'International Tables Vol C Tables 4.2.6.8 and 6.1.1.4'
 'O'  'O'   0.0106   0.0060
 'International Tables Vol C Tables 4.2.6.8 and 6.1.1.4'
 'Mo'  'Mo'  -1.6832   0.6857
 'International Tables Vol C Tables 4.2.6.8 and 6.1.1.4'

#=============================================================================
# CRYSTAL DATA
#=============================================================================

_space_group_crystal_system       orthorhombic
_space_group_IT_number            58
_space_group_name_H-M_alt         'P n n m'
_space_group_name_Hall            '-P 2 2n'
 
_shelx_space_group_comment
;
The symmetry employed for this shelxl refinement is uniquely defined
by the following loop, which should always be used as a source of
symmetry information in preference to the above space-group names.
They are only intended as comments.
;
 
loop_
 _space_group_symop_operation_xyz
 'x, y, z'
 '-x, -y, z'
 '-x+1/2, y+1/2, -z+1/2'
 'x+1/2, -y+1/2, -z+1/2'
 '-x, -y, -z'
 'x, y, -z'
 'x-1/2, -y-1/2, z-1/2'
 '-x-1/2, y-1/2, z-1/2'
 
_cell_length_a                    11.3410(15)
_cell_length_b                    13.0981(17)
_cell_length_c                    8.8302(12)
_cell_angle_alpha                 90
_cell_angle_beta                  90
_cell_angle_gamma                 90
_cell_volume                      1311.7(3)
_cell_formula_units_Z             4
_cell_measurement_temperature     150(2)
_cell_measurement_reflns_used     9698
_cell_measurement_theta_min       2.31
_cell_measurement_theta_max       29.18
 
_exptl_crystal_description        Block
_exptl_crystal_colour             Yellow
_exptl_crystal_density_meas       ?
_exptl_crystal_density_method     ?
_exptl_crystal_density_diffrn     2.488          
_exptl_crystal_F_000              960
_exptl_transmission_factor_min    0.5574
_exptl_transmission_factor_max    0.7458
_exptl_crystal_size_max           0.220
_exptl_crystal_size_mid           0.100
_exptl_crystal_size_min           0.100
_exptl_absorpt_coefficient_mu     1.989
_shelx_estimated_absorpt_T_min    0.669
_shelx_estimated_absorpt_T_max    0.826
_exptl_absorpt_correction_type    multi-scan
_exptl_absorpt_correction_T_min   ?
_exptl_absorpt_correction_T_max   ?
_exptl_absorpt_process_details    
; 
  SADABS-2016/2
  Reference: Krause, L., Herbst-Irmer, R., Sheldrick G.M. & Stalke D.,
  J. Appl. Cryst. 48 (2015) 3-10.
; 
 
#=============================================================================
# EXPERIMENTAL DATA
#============================================================================= 

_exptl_special_details
;
 ?
;
_diffrn_ambient_temperature       150(2)
_diffrn_radiation_wavelength      0.71073 
_diffrn_radiation_type            MoK\a 
_diffrn_radiation_source          'Sealed tube' 
_diffrn_radiation_monochromator   'Multi-layer X-ray mirror' 
_diffrn_measurement_device_type   'Bruker D8 QUEST '
_diffrn_measurement_method        '\w / \f scans'
_diffrn_detector_area_resol_mean  10.4167 
_diffrn_standards_number          0 
_diffrn_standards_interval_count  . 
_diffrn_standards_interval_time   . 
_diffrn_standards_decay_%         ?
_diffrn_reflns_number             25388
_diffrn_reflns_av_unetI/netI      0.0228
_diffrn_reflns_av_R_equivalents   0.0713
_diffrn_reflns_limit_h_min        -13
_diffrn_reflns_limit_h_max        13
_diffrn_reflns_limit_k_min        -15
_diffrn_reflns_limit_k_max        15
_diffrn_reflns_limit_l_min        -10
_diffrn_reflns_limit_l_max        10
_diffrn_reflns_theta_min          4.271
_diffrn_reflns_theta_max          25.340
_diffrn_reflns_theta_full         25.242
_diffrn_measured_fraction_theta_max   0.980
_diffrn_measured_fraction_theta_full  0.980
_diffrn_reflns_Laue_measured_fraction_max    0.980
_diffrn_reflns_Laue_measured_fraction_full   0.980
_diffrn_reflns_point_group_measured_fraction_max   0.980
_diffrn_reflns_point_group_measured_fraction_full  0.980
_reflns_number_total              1261
_reflns_number_gt                 1241
_reflns_threshold_expression      'I > 2\s(I)'
_reflns_Friedel_coverage          0.000
_reflns_Friedel_fraction_max      .
_reflns_Friedel_fraction_full     .
 
_reflns_special_details
;
 Reflections were merged by SHELXL according to the crystal
 class for the calculation of statistics and refinement.
 
 _reflns_Friedel_fraction is defined as the number of unique
 Friedel pairs measured divided by the number that would be
 possible theoretically, ignoring centric projections and
 systematic absences.
;
 
_computing_data_collection        'APEX3 2012.4 (Bruker, 2012b)'
_computing_cell_refinement        'SAINT V8.27b (Bruker, 2012a)'
_computing_data_reduction         'SAINT V8.27b (Bruker, 2012a)'
_computing_structure_solution     'SHELXT 2014/5 (Sheldrick, 2014)'
_computing_structure_refinement   'SHELXL-2018/3 (Sheldrick, 2017)'
_computing_molecular_graphics     'DIAMOND (Brandenburg, 1999)'  
_computing_publication_material   'SHELXL-2018/3 (Sheldrick, 2015)'


#=============================================================================
# REFINEMENT DATA
#=============================================================================

_refine_special_details           ?
_refine_ls_structure_factor_coef  Fsqd
_refine_ls_matrix_type            full
_refine_ls_weighting_scheme       calc
_refine_ls_weighting_details
'w=1/[\s^2^(Fo^2^)+(0.0112P)^2^+32.8155P] where P=(Fo^2^+2Fc^2^)/3'
_atom_sites_solution_primary      ?
_atom_sites_solution_secondary    ?
_atom_sites_solution_hydrogens    mixed
_refine_ls_hydrogen_treatment     mixed
_refine_ls_extinction_method      none
_refine_ls_extinction_coef        .
_refine_ls_number_reflns          1261
_refine_ls_number_parameters      126
_refine_ls_number_restraints      30
_refine_ls_R_factor_all           0.0618
_refine_ls_R_factor_gt            0.0614
_refine_ls_wR_factor_ref          0.1338
_refine_ls_wR_factor_gt           0.1336
_refine_ls_goodness_of_fit_ref    1.231
_refine_ls_restrained_S_all       1.228
_refine_ls_shift/su_max           0.000
_refine_ls_shift/su_mean          0.000

#=============================================================================
# ATOMIC COORDINATES AND DISPLACEMENT PARAMETERS
#=============================================================================

loop_
 _atom_site_label
 _atom_site_type_symbol
 _atom_site_fract_x
 _atom_site_fract_y
 _atom_site_fract_z
 _atom_site_U_iso_or_equiv
 _atom_site_adp_type
 _atom_site_occupancy
 _atom_site_site_symmetry_order  
 _atom_site_calc_flag
 _atom_site_refinement_flags_posn
 _atom_site_refinement_flags_adp
 _atom_site_refinement_flags_occupancy
 _atom_site_disorder_assembly
 _atom_site_disorder_group
Mo1 Mo 0.69671(6) 0.61764(5) 0.29201(9) 0.0163(3) Uani 1 1 d . . . . .
N1 N 0.8814(7) 0.6339(7) 0.4221(12) 0.0391(17) Uani 1 1 d . U . . .
C1 C 0.9903(9) 0.6453(9) 0.3793(16) 0.0438(17) Uani 1 1 d . U . . .
H1 H 1.016694 0.645664 0.277225 0.053 Uiso 1 1 calc R U . . .
O1 O 0.6442(8) 0.6001(7) 0.500000 0.027(2) Uani 1 2 d S T P . .
O3 O 0.7485(6) 0.4757(5) 0.2998(10) 0.0389(18) Uani 1 1 d . . . . .
O5 O 0.7597(6) 0.7356(5) 0.1862(9) 0.0344(17) Uani 1 1 d . . . . .
O4 O 0.7931(6) 0.5303(6) 0.1663(9) 0.0400(18) Uani 1 1 d . . . . .
O6 O 0.7030(5) 0.7649(4) 0.3287(8) 0.0290(15) Uani 1 1 d . . . . .
N2 N 1.0593(11) 0.6565(11) 0.500000 0.0464(19) Uani 1 2 d S TU P . .
H2 H 1.135621 0.668829 0.499999 0.056 Uiso 1 2 calc R U P . .
O2 O 0.5634(5) 0.6061(5) 0.2057(8) 0.0288(15) Uani 1 1 d . . . . .
N10 N 0.8607(9) 0.8950(7) 0.500000 0.018(2) Uani 1 2 d DS T P . .
H10X H 0.817(7) 0.957(4) 0.500000 0.027 Uiso 1 2 d DS U P . .
H10Y H 0.841(4) 0.856(3) 0.414(4) 0.027 Uiso 1 1 d D U . . .
H10Z H 0.943(2) 0.910(7) 0.500000 0.027 Uiso 1 2 d DS U P . .
O1W O 1.0017(14) 0.6269(14) 0.000000 0.079(5) Uani 1 2 d DS T P . .
H1X H 0.938(16) 0.626(13) -0.07(2) 0.118 Uiso 0.5 1 d D U P . .
H1Y H 1.039(17) 0.562(8) 0.000000 0.118 Uiso 1 2 d DS U P . .
N20 N 0.4049(14) 0.6374(12) 0.500000 0.027(3) Uiso 0.8 2 d DS U P A 1
H20X H 0.385(6) 0.675(3) 0.412(4) 0.041 Uiso 0.8 1 d D U P B 1
H20Y H 0.487(3) 0.624(9) 0.500000 0.041 Uiso 0.8 2 d DS U P C 1
H20Z H 0.363(9) 0.575(5) 0.500000 0.041 Uiso 0.8 2 d DS U P D 1
O2W O 0.425(5) 0.678(4) 0.500000 0.027(3) Uiso 0.2 2 d DS U P E 2
H2X H 0.40(3) 0.627(15) 0.43(3) 0.041 Uiso 0.2 1 d D U P F 2
H2Y H 0.37(2) 0.732(17) 0.500000 0.041 Uiso 0.2 2 d DS U P G 2
 
loop_
 _atom_site_aniso_label
 _atom_site_aniso_U_11
 _atom_site_aniso_U_22
 _atom_site_aniso_U_33
 _atom_site_aniso_U_23
 _atom_site_aniso_U_13
 _atom_site_aniso_U_12
Mo1 0.0138(4) 0.0127(4) 0.0224(4) 0.0007(3) -0.0013(3) -0.0033(3)
N1 0.017(3) 0.038(3) 0.062(5) 0.003(2) 0.000(2) -0.001(3)
C1 0.020(3) 0.044(3) 0.067(5) 0.0025(18) 0.0008(18) -0.001(3)
O1 0.019(4) 0.032(5) 0.031(5) 0.000 0.000 -0.007(4)
O3 0.039(4) 0.015(3) 0.063(5) -0.005(3) -0.010(4) 0.002(3)
O5 0.029(3) 0.029(3) 0.045(4) 0.018(3) 0.003(3) -0.008(3)
O4 0.034(4) 0.042(4) 0.043(4) -0.017(3) 0.011(4) 0.000(3)
O6 0.023(3) 0.016(3) 0.048(4) 0.003(3) -0.003(3) -0.001(2)
N2 0.021(3) 0.048(4) 0.070(5) 0.000 0.000 -0.002(3)
O2 0.024(3) 0.028(3) 0.034(4) 0.000(3) -0.009(3) -0.005(3)
N10 0.014(5) 0.015(5) 0.026(6) 0.000 0.000 0.000(4)
O1W 0.044(8) 0.102(13) 0.091(12) 0.000 0.000 -0.011(8)
 
_geom_special_details
;
 All esds (except the esd in the dihedral angle between two l.s. planes)
 are estimated using the full covariance matrix.  The cell esds are taken
 into account individually in the estimation of esds in distances, angles
 and torsion angles; correlations between esds in cell parameters are only
 used when they are defined by crystal symmetry.  An approximate (isotropic)
 treatment of cell esds is used for estimating esds involving l.s. planes.
;
 
loop_
 _geom_bond_atom_site_label_1
 _geom_bond_atom_site_label_2
 _geom_bond_distance
 _geom_bond_site_symmetry_2
 _geom_bond_publ_flag
Mo1 O2 1.700(6) . ?
Mo1 O4 1.933(7) . ?
Mo1 O5 1.941(6) . ?
Mo1 O1 1.944(3) . ?
Mo1 O3 1.951(6) . ?
Mo1 O6 1.958(6) . ?
Mo1 N1 2.398(9) . ?
N1 C1 1.301(13) . ?
N1 N1 1.38(2) 6_556 ?
C1 N2 1.330(15) . ?
C1 H1 0.9500 . ?
O3 O4 1.469(11) . ?
O5 O6 1.465(10) . ?
N2 H2 0.8800 . ?
N10 H10X 0.947(10) . ?
N10 H10Y 0.946(10) . ?
N10 H10Z 0.948(10) . ?
N10 H10Y 0.946(10) 6_556 ?
O1W H1X 0.951(11) . ?
O1W H1Y 0.951(11) . ?
N20 H20X 0.950(10) . ?
N20 H20Y 0.951(10) . ?
N20 H20Z 0.950(10) . ?
N20 H20X 0.950(10) 6_556 ?
O2W H2X 0.950(11) . ?
O2W H2Y 0.950(11) . ?
 
loop_
 _geom_angle_atom_site_label_1
 _geom_angle_atom_site_label_2
 _geom_angle_atom_site_label_3
 _geom_angle
 _geom_angle_site_symmetry_1
 _geom_angle_site_symmetry_3
 _geom_angle_publ_flag
O2 Mo1 O4 101.1(3) . . ?
O2 Mo1 O5 100.5(3) . . ?
O4 Mo1 O5 89.2(3) . . ?
O2 Mo1 O1 98.1(3) . . ?
O4 Mo1 O1 130.2(4) . . ?
O5 Mo1 O1 131.4(4) . . ?
O2 Mo1 O3 101.5(3) . . ?
O4 Mo1 O3 44.4(3) . . ?
O5 Mo1 O3 131.6(3) . . ?
O1 Mo1 O3 86.9(4) . . ?
O2 Mo1 O6 101.2(3) . . ?
O4 Mo1 O6 131.1(3) . . ?
O5 Mo1 O6 44.1(3) . . ?
O1 Mo1 O6 88.3(3) . . ?
O3 Mo1 O6 157.3(3) . . ?
O2 Mo1 N1 178.0(3) . . ?
O4 Mo1 N1 80.4(3) . . ?
O5 Mo1 N1 80.7(3) . . ?
O1 Mo1 N1 80.0(3) . . ?
O3 Mo1 N1 78.8(3) . . ?
O6 Mo1 N1 78.6(3) . . ?
C1 N1 N1 106.9(8) . 6_556 ?
C1 N1 Mo1 134.5(9) . . ?
N1 N1 Mo1 118.6(2) 6_556 . ?
N1 C1 N2 109.8(12) . . ?
N1 C1 H1 125.1 . . ?
N2 C1 H1 125.1 . . ?
Mo1 O1 Mo1 141.7(5) 6_556 . ?
O4 O3 Mo1 67.1(4) . . ?
O6 O5 Mo1 68.5(3) . . ?
O3 O4 Mo1 68.4(4) . . ?
O5 O6 Mo1 67.3(3) . . ?
C1 N2 C1 106.5(14) 6_556 . ?
C1 N2 H2 126.8 6_556 . ?
C1 N2 H2 126.8 . . ?
H10X N10 H10Y 110.0(16) . . ?
H10X N10 H10Z 109.9(16) . . ?
H10Y N10 H10Z 109.9(16) . . ?
H10X N10 H10Y 110.0(16) . 6_556 ?
H10Y N10 H10Y 107(6) . 6_556 ?
H10Z N10 H10Y 109.9(16) . 6_556 ?
H1X O1W H1Y 109.1(17) . . ?
H20X N20 H20Y 109.3(16) . . ?
H20X N20 H20Z 109.3(16) . . ?
H20Y N20 H20Z 109.2(16) . . ?
H20X N20 H20X 110(6) . 6_556 ?
H20Y N20 H20X 109.3(16) . 6_556 ?
H20Z N20 H20X 109.3(16) . 6_556 ?
H2X O2W H2Y 109.3(17) . . ?
H2X O2W H20X 114(10) . 6_556 ?
H2Y O2W H20X 72(9) . 6_556 ?
 
loop_
 _geom_torsion_atom_site_label_1
 _geom_torsion_atom_site_label_2
 _geom_torsion_atom_site_label_3
 _geom_torsion_atom_site_label_4
 _geom_torsion
 _geom_torsion_site_symmetry_1
 _geom_torsion_site_symmetry_2
 _geom_torsion_site_symmetry_3
 _geom_torsion_site_symmetry_4
 _geom_torsion_publ_flag
N1 N1 C1 N2 -2.3(11) 6_556 . . . ?
Mo1 N1 C1 N2 176.3(9) . . . . ?
N1 C1 N2 C1 3.7(18) . . . 6_556 ?
 
loop_
 _geom_hbond_atom_site_label_D 
 _geom_hbond_atom_site_label_H 
 _geom_hbond_atom_site_label_A 
 _geom_hbond_distance_DH 
 _geom_hbond_distance_HA 
 _geom_hbond_distance_DA 
 _geom_hbond_angle_DHA 
 _geom_hbond_site_symmetry_A 
 _geom_hbond_publ_flag
N2 H2 O5  0.88 2.50 3.140(13) 130 7_676 yes
N2 H2 O5  0.88 2.50 3.140(13) 130 4_565 yes
N10 H10X O4  0.947(10) 2.16(3) 2.888(11) 133     3_655    yes
N10 H10X O4  0.947(10) 2.16(3) 2.888(11) 133     8_766    yes
N10 H10Y O6  0.946(10) 2.10(3) 2.896(11) 140     .        yes
N10 H10Z O2  0.948(10) 2.29(2) 2.930(10) 125     7_676    yes
N10 H10Z O2  0.948(10) 2.29(2) 2.930(10) 125     4_565    yes
O1W H1X O4  0.951(11) 2.24(13) 3.058(15) 144     6        yes   
O1W H1Y O4  0.951(11) 2.69(9) 3.437(17)  136     5_765    yes
O1W H1Y O4  0.951(11) 2.69(9) 3.437(17)  136     2_765    yes
N20 H20X O5  0.950(10) 2.04(3) 2.861(14) 144     4_465    yes
N20 H20Y O1  0.951(10) 1.81(2) 2.757(19) 179     .        yes
N20 H20Z O1  0.950(10) 2.29(6) 3.160(18) 152     5_666    yes
N20 H20Z O3  0.950(10) 2.27(4) 2.889(15) 122     5_666    yes
N20 H20Z O3  0.950(10) 2.27(4) 2.889(15) 122     2_665    yes
O2W H2X  O3  0.950(11) 2.46(17) 3.33(5)  152     2_665    yes
O2W H2Y  O5  0.950(11) 2.10(11) 2.74(4)  123     7_576    yes
O2W H2Y  O5  0.950(11) 2.10(11) 2.74(4)  123     4_465    yes
 
_refine_diff_density_max    1.592
_refine_diff_density_min   -2.048
_refine_diff_density_rms    0.210

_shelx_res_file
;
TITL FPD8_18_005 in Pnnm
    FPD8_18_005.res
    created by SHELXL-2018/3 at 13:32:25 on 06-Nov-2018

CELL  0.71073  11.3410  13.0981   8.8302   90.000   90.000   90.000
ZERR    4.000   0.0015   0.0017   0.0012    0.000    0.000    0.000

LATT 1

SYMM -X, -Y, Z
SYMM 1/2-X, 1/2+Y, 1/2-Z
SYMM 1/2+X, 1/2-Y, 1/2-Z

SFAC C   H   N   O   Mo
UNIT 8 51.2 19.2 48.8 8

LIST 4 ! automatically inserted. Change 6 to 4 for CHECKCIF!!

REM   16 H-atoms added to the empirical formula for the
REM   water molecules

L.S. 18

BOND $H
ACTA
CONF
WPDB

SHEL 5.8 0.83
TEMP -123.150
SIZE 0.22 0.10 0.10
REM Colourless Block

FMAP 2
PLAN -5

SIMU 0.002 N1 C1 N2

DFIX 0.95 0.01  N10 H10X   N10 H10Y   N10 H10Z
DFIX 1.55 0.01  H10X H10Y  H10X H10Z  H10Y H10Z

DFIX 0.95 0.01  N20 H20X   N20 H20Y   N20  H20Z
DFIX 1.55 0.01  H20X H20Y  H20X H20Z  H20Y H20Z

DFIX 0.95 0.01 O1W H1X   O1W H1Y
DFIX 1.55 0.01 H1X H1Y

DFIX 0.95 0.01 O2W H2X   O2W H2Y
DFIX 1.55 0.01 H2X H2Y

EQIV $2 x+1/2, -y+3/2, -z+1/2
EQIV $3 x+1/2, -y+3/2, z+1/2
EQIV $4 -x+3/2, y+1/2, -z+1/2
EQIV $5 -x+3/2, y+1/2, z+1/2
EQIV $6 x, y, -z
EQIV $7 -x+2, -y+1, -z
EQIV $8 -x+2, -y+1, z
EQIV $9 x-1/2, -y+3/2, -z+1/2
EQIV $10 -x+1, -y+1, -z+1
EQIV $11 -x+1, -y+1, z
EQIV $12 x-1/2, -y+3/2, z+1/2

HTAB C1 O6_$2
HTAB C1 O1W
HTAB N2 O5_$3
HTAB N2 O5_$2
HTAB N10 O4_$4
HTAB N10 O4_$5
HTAB N10 O6
HTAB N10 O2_$3
HTAB N10 O2_$2
HTAB O1W O4_$6
HTAB O1W O4_$7
HTAB O1W O4_$8
HTAB N20 O5_$9
HTAB N20 O1
HTAB N20 O1_$10
HTAB N20 O3_$10
HTAB N20 O3_$11
HTAB O2W O3_$11
HTAB O2W O5_$12
HTAB O2W O5_$9
HTAB

WGHT    0.011200   32.815498
FVAR       0.50975   0.02741
MO1   5    0.696713    0.617638    0.292013    11.00000    0.01379    0.01266 =
         0.02238    0.00066   -0.00133   -0.00330
N1    3    0.881388    0.633860    0.422096    11.00000    0.01684    0.03803 =
         0.06245    0.00346   -0.00002   -0.00058
C1    1    0.990347    0.645321    0.379349    11.00000    0.01978    0.04441 =
         0.06710    0.00254    0.00077   -0.00114
AFIX  43
H1    2    1.016694    0.645664    0.277225    11.00000   -1.20000
AFIX   0
O1    4    0.644200    0.600119    0.500000    10.50000    0.01926    0.03154 =
         0.03132    0.00000    0.00000   -0.00708
O3    4    0.748453    0.475690    0.299763    11.00000    0.03938    0.01461 =
         0.06273   -0.00467   -0.00993    0.00175
O5    4    0.759666    0.735556    0.186156    11.00000    0.02936    0.02860 =
         0.04526    0.01759    0.00291   -0.00795
O4    4    0.793144    0.530333    0.166325    11.00000    0.03418    0.04247 =
         0.04331   -0.01655    0.01090    0.00003
O6    4    0.703007    0.764937    0.328718    11.00000    0.02287    0.01605 =
         0.04797    0.00290   -0.00276   -0.00106
N2    3    1.059347    0.656486    0.500000    10.50000    0.02106    0.04815 =
         0.06998    0.00000    0.00000   -0.00217
AFIX  43
H2    2    1.135621    0.668829    0.499999    10.50000   -1.20000
AFIX   0
O2    4    0.563445    0.606124    0.205668    11.00000    0.02373    0.02839 =
         0.03423    0.00012   -0.00942   -0.00475

REM Counter-Ions and WATER MOLECULES
REM
N10   3    0.860715    0.895017    0.500000    10.50000    0.01368    0.01476 =
         0.02640    0.00000    0.00000    0.00029
H10X  2    0.816899    0.956586    0.500000    10.50000   -1.50000
H10Y  2    0.841183    0.855555    0.413787    11.00000   -1.50000
H10Z  2    0.942538    0.909736    0.500000    10.50000   -1.50000

O1W   4    1.001656    0.626942    0.000000    10.50000    0.04395    0.10169 =
         0.09085    0.00000    0.00000   -0.01052
H1X   2    0.938328    0.625993   -0.070599    10.50000   -1.50000
H1Y   2    1.039232    0.562030    0.000000    10.50000   -1.50000
PART 1
N20   3    0.404922    0.637365    0.500000    10.40000   21.00000
H20X  2    0.385108    0.674985    0.411664    10.80000   -1.50000
H20Y  2    0.487252    0.623678    0.500000    10.40000   -1.50000
H20Z  2    0.362933    0.574589    0.500000    10.40000   -1.50000
PART 2
O2W   4    0.425366    0.678011    0.500000    10.10000   21.00000
H2X   2    0.402430    0.627434    0.428720    10.20000   -1.50000
H2Y   2    0.368978    0.731631    0.500000    10.10000   -1.50000

HKLF 4


REM  FPD8_18_005 in Pnnm
REM wR2 = 0.1338, GooF = S = 1.231, Restrained GooF = 1.228 for all data
REM R1 = 0.0614 for 1241 Fo > 4sig(Fo) and 0.0618 for all 1261 data
REM 126 parameters refined using 30 restraints

END

WGHT      0.0076     33.6992

REM Instructions for potential hydrogen bonds
HTAB C1 O6_$2
HTAB C1 O1W
HTAB N2 O5_$3
HTAB N2 O5_$2
HTAB N10 O4_$4
HTAB N10 O4_$5
HTAB N10 O6
HTAB N10 O2_$3
HTAB N10 O2_$2
HTAB O1W O4_$6
HTAB O1W O1W_$7
HTAB N20 O5_$9
HTAB N20 O1
HTAB N20 O1_$10
HTAB N20 O3_$10
HTAB N20 O3_$11
HTAB O2W O3_$11
HTAB O2W O5_$12
HTAB O2W O5_$9

REM Highest difference peak  1.592,  deepest hole -2.048,  1-sigma level  0.210
Q1    1   1.0639  0.6002  0.5000  10.50000  0.05    1.15
Q2    1   0.7618  0.6045  0.2025  11.00000  0.05    1.09
Q3    1   0.7600  0.6370  0.3844  11.00000  0.05    1.05
Q4    1   0.6408  0.6247  0.1924  11.00000  0.05    0.91
Q5    1   0.6439  0.6025  0.3881  11.00000  0.05    0.91
;
_shelx_res_checksum   78107

_shelx_hkl_file
;
   0   0   1   10.10    1.60
   0   0  -1    8.30    1.20
   0   0  -1    9.60    1.70
   0   0   1    9.10    1.10
   0   0   3    2.20    2.10
   0   0  -3    1.70    1.50
   0   0  -3    1.20    1.70
   0   0  -3    1.20    2.20
   0   0   3    0.60    1.70
   0   0  -3    0.20    1.70
   0   0   3    1.10    1.40
   0   0  -5    1.50    2.10
   0   0   5   -0.90    2.00
   0   0  -5   -4.40    2.00
   0   0   5    0.10    1.60
   0   0  -5    0.70    1.20
   0   0  -5   -0.40    2.60
   0   0  -5    4.00    2.90
   0   0   6 1866.71  112.39
   0   0  -6 1877.91  112.29
   0   0  -6 1560.54  112.19
   0   0  -6 1565.44  112.69
   0   0   6 1765.32  112.19
   0   0  -7    2.70    2.10
   0   0  -7   -0.70    3.50
   0   0  -7    3.20    2.80
   0   0   7   -2.80    2.10
   0   0  -7   -1.20    3.30
   0   0  -7   -5.00    2.40
   0   0  -8 1573.14   98.39
   0   0  -8 1572.14   98.39
   0   0  -8 1432.46   97.49
   0   0  -8 1483.65   97.59
   0   0  -8 1494.25   97.89
   0   0   8 1441.36   97.79
   0   0  -9   -0.50    2.80
   0   0  -9    1.50    3.40
   0   0  -9   -0.30    2.30
   0   0 -10 2613.74  178.18
   0   0 -10 2921.11  177.48
   0   0 -10 2646.94  178.28
   0   0 -11    0.40    4.40
   0   0 -11   -3.20    3.60
   0   0 -11    4.00    4.80
   0   0 -12  787.52   51.89
   0   0 -12  707.53   50.79
   0   0 -12  791.42   51.59
   0   1  -2    0.80    1.80
   0   1  -2    3.40    1.30
   0   1   2    5.90    1.80
   0   1   2    4.40    2.30
   0   1  -2    1.40    1.60
   0   1  -2    6.40    1.50
   0  -1  -2    4.20    1.60
   0  -1  -2    3.40    1.60
   0  -1   2    1.50    1.90
   0  -1  -2    7.10    1.40
   0  -1   2    2.30    1.50
   0  -1  -2    3.20    1.40
   0  -1  -2    1.90    1.50
   0  -1  -2    3.50    1.90
   0  -1   2    4.60    1.50
   0   1  -3 1370.46   95.09
   0   1  -3 1299.67   94.79
   0   1   3 1549.45   94.99
   0   1  -3 1731.73   94.79
   0   1  -3 1377.86   94.69
   0   1  -3 1484.55   94.99
   0   1   3 1392.46   94.79
   0  -1  -3 1402.36   94.79
   0  -1  -3 1424.96   94.79
   0  -1  -3 1738.03   95.19
   0  -1  -3 1333.87   94.79
   0  -1   3 1387.16   95.09
   0  -1  -3 1488.25   94.99
   0   1  -4   -0.30    2.50
   0   1   4    3.50    3.00
   0   1  -4    2.00    2.20
   0   1   4    1.60    1.80
   0   1   4    1.30    2.20
   0   1  -4    4.10    1.60
   0   1  -4    0.80    1.70
   0   1  -4    3.50    2.70
   0  -1  -4    2.30    2.30
   0  -1  -4    1.30    1.70
   0  -1   4    2.30    2.40
   0  -1   4   -0.50    1.80
   0  -1  -4    1.80    2.00
   0  -1   4    4.60    2.00
   0  -1  -4    2.20    2.10
   0  -1  -4    4.60    1.90
   0  -1  -4    3.00    2.50
   0   1  -5 2754.32  184.28
   0   1  -5 2824.52  184.28
   0   1  -5 2679.43  183.78
   0   1  -5 3176.08  183.78
   0   1  -5 2585.64  183.88
   0  -1  -5 3000.70  184.28
   0  -1  -5 2795.32  184.18
   0  -1  -5 2827.92  183.88
   0  -1  -5 2760.22  183.88
   0  -1   5 2916.11  183.88
   0  -1  -5 2846.52  183.88
   0   1  -6    9.60    2.70
   0   1  -6   12.00    2.30
   0   1  -6   11.40    2.30
   0   1   6    8.00    2.30
   0   1  -6   10.20    3.70
   0   1  -6   10.60    3.20
   0   1  -6    9.20    2.00
   0  -1   6   15.30    3.00
   0  -1   6    5.70    2.00
   0  -1  -6    8.50    2.20
   0  -1  -6   11.80    2.60
   0  -1  -6   11.50    2.30
   0  -1  -6    9.30    3.10
   0  -1  -6    6.30    3.30
   0  -1  -6    8.40    1.90
   0   1  -7 2709.23  168.98
   0   1  -7 2446.56  168.28
   0   1  -7 2307.77  168.38
   0   1  -7 2818.52  168.28
   0   1  -7 2421.56  168.48
   0  -1  -7 2445.06  168.38
   0  -1   7 2665.83  168.48
   0  -1  -7 2886.91  168.38
   0  -1  -7 2422.56  168.48
   0  -1  -7 2450.45  168.18
   0  -1  -7 2658.63  168.88
   0  -1  -7 2677.93  168.88
   0  -1   7 2786.92  168.28
   0   1  -8   -1.10    3.80
   0   1  -8   -0.40    2.60
   0   1  -8   -0.90    2.10
   0   1  -8   -1.90    3.70
   0   1  -8   -0.50    3.20
   0  -1  -8    0.90    2.90
   0  -1   8   -0.20    2.20
   0  -1  -8    3.60    4.00
   0  -1  -8   -0.60    2.20
   0  -1  -8   -1.10    1.60
   0  -1  -8    0.70    2.70
   0  -1  -8   -1.50    3.70
   0   1  -9  765.02   56.49
   0   1  -9  920.71   56.99
   0  -1  -9  916.81   57.39
   0  -1  -9  896.11   57.59
   0  -1  -9  838.62   56.79
   0  -1  -9  847.72   56.59
   0   1 -10   33.60    5.90
   0   1 -10   32.50    5.90
   0   1 -10   37.80    6.70
   0   1 -10   33.50    5.40
   0  -1 -10   38.50    6.60
   0  -1 -10   31.40    5.50
   0  -1 -10   26.00    4.60
   0  -1 -10   22.30    3.80
   0  -1 -10   34.00    6.30
   0   1 -11   28.20    6.00
   0   1 -11   22.10    6.00
   0   1 -11   24.00    5.00
   0  -1 -11   39.20    5.20
   0  -1 -11   32.80    4.90
   0  -1 -11   28.00    5.90
   0  -1 -11   33.20    5.60
   0   1 -12    2.10    5.10
   0   1 -12    3.90    4.20
   0   1 -12    3.30    6.20
   0  -1 -12   -1.30    4.10
   0  -1 -12    7.10    5.40
   0  -1 -12    5.70    6.80
   0  -1 -12   -3.80    4.30
   0   2   0  153.88    9.70
   0   2   0  141.69    9.70
   0   2   0  136.99    9.60
   0   2   0  162.98    9.60
   0  -2   0  151.68    9.60
   0  -2   0  130.89    9.60
   0  -2   0  140.29    9.60
   0   2  -1   14.50    2.60
   0   2   1   19.50    2.00
   0   2  -1   17.00    2.50
   0   2   1   16.30    2.70
   0   2  -1   17.60    2.20
   0   2  -1   20.90    2.40
   0   2   1   15.40    1.70
   0   2   1   18.50    2.60
   0  -2  -1   22.00    2.60
   0  -2  -1   20.00    2.00
   0  -2   1   13.20    2.10
   0  -2   1   17.60    2.60
   0  -2   1   19.20    2.40
   0  -2  -1   18.90    1.80
   0  -2   1   16.40    2.40
   0  -2  -1   12.90    2.30
   0  -2   1   14.00    2.20
   0   2   2  260.97   16.90
   0   2  -2  269.57   16.70
   0   2   2  227.48   16.70
   0   2  -2  273.67   16.60
   0   2  -2  228.38   16.80
   0  -2   2  286.77   16.70
   0  -2  -2  258.27   16.80
   0  -2   2  281.17   16.60
   0  -2   2  233.88   16.80
   0  -2  -2  225.98   16.70
   0  -2   2  271.27   16.70
   0  -2   2  219.48   16.40
   0  -2  -2  227.68   16.60
   0   2  -3   23.40    3.00
   0   2  -3   23.60    3.10
   0   2   3   19.00    3.40
   0   2   3   18.00    3.80
   0   2  -3   18.30    2.90
   0   2  -3   19.20    2.70
   0  -2  -3   16.40    2.80
   0  -2  -3   17.80    3.00
   0  -2  -3   22.70    3.90
   0  -2  -3   27.30    2.80
   0  -2  -3   26.80    2.90
   0  -2   3   17.20    2.90
   0  -2  -3   26.70    2.50
   0  -2  -3   19.40    2.90
   0  -2   3   22.70    2.90
   0  -2   3   17.50    3.60
   0  -2  -3   17.30    3.10
   0   2  -4  189.88   11.90
   0   2  -4  150.58   11.60
   0   2   4  157.58   12.00
   0   2   4  187.88   12.60
   0   2  -4  183.08   12.50
   0   2  -4  156.38   12.00
   0   2  -4  180.48   12.40
   0   2  -4  196.08   11.90
   0  -2  -4  159.38   12.10
   0  -2  -4  174.98   12.00
   0  -2  -4  207.08   11.80
   0  -2  -4  175.78   12.20
   0  -2   4  167.48   12.30
   0  -2  -4  162.18   11.90
   0  -2  -4  184.28   12.20
   0  -2   4  156.08   11.80
   0   2   5    6.30    2.30
   0   2  -5    0.90    2.40
   0   2  -5    1.90    2.10
   0   2  -5    4.70    2.00
   0   2  -5    1.70    1.50
   0   2   5    6.40    3.70
   0   2  -5    1.20    2.90
   0  -2   5    3.60    2.20
   0  -2  -5    2.00    2.40
   0  -2  -5    3.80    2.50
   0  -2  -5    5.60    2.00
   0  -2  -5    2.70    2.00
   0  -2  -5    2.90    2.00
   0  -2  -5    5.50    2.10
   0  -2  -5    6.60    3.10
   0   2  -6    5.70    1.70
   0   2  -6    3.30    3.60
   0   2  -6    4.40    2.40
   0   2  -6    5.30    2.20
   0   2  -6    6.70    2.20
   0   2  -6    6.40    3.10
   0  -2  -6    6.20    2.80
   0  -2   6    4.40    2.00
   0  -2  -6    3.50    2.10
   0  -2   6    0.10    2.40
   0  -2  -6    4.10    2.20
   0  -2  -6    7.40    3.00
   0  -2  -6    6.20    2.30
   0  -2  -6    4.00    2.10
   0   2  -7   72.99    7.90
   0   2  -7   60.99    7.00
   0   2  -7   58.89    6.40
   0   2  -7   70.59    5.70
   0   2  -7   70.09    6.50
   0  -2   7   71.59    6.60
   0  -2  -7   97.89    9.10
   0  -2   7   77.99    6.20
   0  -2  -7   79.49    6.30
   0  -2  -7   68.29    7.70
   0  -2  -7   88.49    6.70
   0  -2  -7   72.19    6.20
   0  -2  -7   82.39    7.50
   0  -2  -7   78.09    6.70
   0   2  -8   -4.90    3.20
   0   2  -8   -2.10    3.90
   0   2  -8   -2.50    3.80
   0   2  -8    2.80    2.70
   0   2  -8    0.10    1.90
   0  -2  -8   -5.70    2.70
   0  -2  -8    4.30    3.00
   0  -2  -8   -2.90    2.10
   0  -2  -8    3.80    3.60
   0  -2   8    0.20    2.10
   0  -2  -8   -6.40    3.90
   0   2  -9   48.60    6.10
   0   2  -9   59.29    8.10
   0   2  -9   52.49    7.80
   0   2  -9   55.19    5.00
   0   2  -9   50.69    6.90
   0  -2  -9   73.09    7.10
   0  -2  -9   59.99    8.00
   0  -2  -9   56.19    5.60
   0  -2   9   47.20    5.20
   0  -2  -9   46.40    5.00
   0  -2  -9   51.79    6.50
   0   2 -10   21.20    3.80
   0   2 -10   23.60    4.70
   0   2 -10   11.70    5.50
   0   2 -10   21.00    5.70
   0  -2 -10   23.50    4.50
   0  -2 -10   24.10    5.00
   0  -2 -10   18.50    3.70
   0  -2 -10   25.50    4.10
   0   2 -11    2.70    4.10
   0   2 -11    7.30    4.90
   0   2 -11    8.80    5.10
   0  -2 -11   10.40    5.40
   0  -2 -11    7.20    3.80
   0  -2 -11    1.50    3.00
   0  -2 -11    4.30    3.70
   0  -2 -11   11.40    4.80
   0   2 -12   17.90    4.80
   0   2 -12    9.00    6.00
   0  -2 -12    5.80    4.20
   0  -2 -12   20.00    4.40
   0   3   0    2.80    1.20
   0   3   0    4.00    1.40
   0   3   0    4.00    1.60
   0   3   0    3.50    1.70
   0   3   0    5.70    1.50
   0  -3   0    3.50    1.30
   0  -3   0    1.90    1.60
   0  -3   0    3.20    1.50
   0  -3   0    3.00    1.50
   0   3  -1 3769.32  238.98
   0  -3  -1 3604.14  238.98
   0   3  -2   29.20    3.70
   0   3   2   37.90    3.20
   0   3   2   38.90    3.90
   0   3  -2   31.40    4.00
   0   3   2   33.40    4.00
   0   3  -2   44.30    4.00
   0   3  -2   41.40    3.60
   0  -3  -2   27.80    3.60
   0  -3   2   32.60    3.90
   0  -3  -2   26.00    3.70
   0  -3  -2   35.90    4.10
   0  -3   2   37.50    3.60
   0  -3   2   36.00    3.50
   0  -3  -2   34.10    3.10
   0  -3   2   37.20    3.60
   0  -3  -2   39.20    3.30
   0   3  -3  900.61   60.69
   0   3   3  966.80   60.79
   0   3  -3  998.10   60.79
   0   3  -3  801.52   60.79
   0   3   3 1082.09   60.99
   0  -3  -3  969.80   60.69
   0  -3   3  810.12   60.89
   0  -3   3 1074.79   60.69
   0  -3  -3  894.31   60.79
   0  -3  -3  806.72   60.79
   0  -3   3  951.60   60.79
   0   3  -4    2.20    2.20
   0   3  -4    0.40    2.00
   0   3   4    1.90    2.90
   0   3   4    1.40    2.30
   0   3  -4   -0.90    2.60
   0   3  -4    1.50    1.90
   0  -3   4    0.00    2.30
   0  -3  -4    1.90    1.90
   0  -3  -4   -0.80    1.70
   0  -3   4   -0.70    2.40
   0  -3  -4    2.90    2.00
   0  -3  -4    0.60    1.90
   0  -3  -4    1.20    2.10
   0  -3   4    1.80    2.10
   0  -3  -4    5.90    2.60
   0  -3  -4    0.40    2.00
   0  -3  -4    0.00    1.50
   0   3  -5  883.81   63.39
   0   3  -5  911.11   62.79
   0   3  -5  979.10   63.19
   0   3   5  886.71   62.99
   0   3  -5 1123.39   62.99
   0  -3  -5  890.11   63.19
   0  -3  -5 1066.89   62.99
   0  -3  -5  997.30   63.19
   0  -3  -5  946.61   63.09
   0  -3   5  944.41   63.29
   0  -3  -5  994.50   63.19
   0   3  -6    2.50    2.30
   0   3   6    4.50    3.00
   0   3  -6    2.50    1.40
   0   3  -6    1.30    3.10
   0   3  -6    2.10    3.70
   0   3  -6    1.70    2.50
   0   3   6    4.40    4.10
   0  -3  -6    2.10    2.00
   0  -3  -6    2.90    2.30
   0  -3   6    4.00    2.30
   0  -3  -6    3.00    2.40
   0  -3  -6    4.70    2.10
   0   3  -7  896.41   63.49
   0   3  -7  919.31   64.39
   0   3  -7  939.31   63.99
   0   3  -7  893.81   63.79
   0   3  -7  905.41   63.69
   0  -3   7 1021.50   63.69
   0  -3   7 1093.39   63.99
   0  -3  -7 1100.09   63.79
   0  -3  -7  923.91   63.79
   0  -3  -7  950.20   64.19
   0  -3  -7 1118.79   63.79
   0  -3  -7  941.21   64.09
   0   3  -8    1.20    2.80
   0   3  -8   -0.20    4.00
   0   3  -8   -1.70    3.10
   0  -3  -8    3.60    3.40
   0  -3  -8    0.70    2.80
   0  -3  -8    2.90    2.50
   0  -3  -8    3.70    2.60
   0  -3  -8   -0.30    3.80
   0  -3  -8   -0.60    4.20
   0  -3   8    2.90    2.30
   0  -3  -8    1.70    2.50
   0   3  -9  333.47   22.10
   0   3  -9  354.86   23.30
   0   3  -9  354.96   23.90
   0   3  -9  328.77   24.00
   0  -3  -9  279.87   22.40
   0  -3  -9  338.07   23.70
   0  -3  -9  334.47   22.60
   0  -3  -9  336.77   22.70
   0  -3  -9  338.77   22.60
   0  -3  -9  347.97   23.50
   0   3 -10   16.40    5.30
   0   3 -10    7.30    2.10
   0   3 -10    5.40    4.50
   0   3 -10    6.90    5.00
   0  -3 -10   -2.50    3.80
   0  -3 -10    3.90    2.60
   0  -3 -10   11.40    5.00
   0  -3 -10    7.50    3.70
   0  -3 -10   11.10    4.60
   0  -3 -10    4.20    2.40
   0  -3 -10   -1.30    3.10
   0   3 -11   11.10    4.50
   0   3 -11    8.90    5.10
   0   3 -11   11.60    5.20
   0  -3 -11    2.80    3.00
   0  -3 -11   13.40    5.40
   0  -3 -11   11.20    3.70
   0  -3 -11   11.80    3.40
   0  -3 -11    8.90    4.60
   0   4   1   15.20    2.30
   0   4  -1   10.20    1.90
   0   4   1    9.60    2.30
   0   4   1   11.00    1.60
   0   4  -1   15.30    2.40
   0   4  -1    9.50    2.00
   0   4   1   11.50    2.30
   0   4  -1   10.80    2.10
   0  -4   1   11.30    1.90
   0  -4   1   12.00    2.30
   0  -4  -1   11.00    2.30
   0  -4  -1   10.80    1.90
   0  -4  -1   12.20    2.10
   0  -4  -1    8.00    1.70
   0  -4   1   13.80    2.80
   0  -4   1    9.00    2.00
   0  -4   1   12.20    2.00
   0  -4  -1   15.00    2.30
   0  -4   1   15.90    3.20
   0   4  -2  522.95   33.30
   0   4  -2  557.94   33.50
   0   4  -2  561.44   33.60
   0   4   2  502.25   33.30
   0   4   2  544.75   33.70
   0   4   2  521.65   33.40
   0   4   2  443.76   33.50
   0  -4  -2  532.85   33.30
   0  -4   2  516.35   33.50
   0  -4   2  440.16   33.50
   0  -4  -2  422.56   33.60
   0  -4  -2  572.34   33.70
   0  -4  -2  431.76   33.50
   0  -4  -2  555.34   33.40
   0  -4   2  542.15   33.50
   0   4  -3    6.80    2.30
   0   4  -3    9.80    2.30
   0   4   3    6.80    2.00
   0   4  -3    7.50    2.40
   0   4  -3    3.60    2.60
   0   4   3    4.50    2.50
   0   4   3    3.10    2.80
   0  -4   3    3.10    1.50
   0  -4  -3    6.40    3.00
   0  -4   3    8.00    2.60
   0  -4  -3    6.60    1.80
   0  -4   3    4.90    2.40
   0  -4   3   10.20    4.20
   0  -4   3    9.20    2.30
   0  -4  -3    7.20    1.80
   0  -4  -3    4.60    2.50
   0  -4  -3    5.50    2.10
   0   4  -4 4823.62  310.17
   0  -4  -4 4693.03  310.17
   0  -4   4 4839.72  310.27
   0  -4  -4 4952.40  310.27
   0  -4   4 4606.24  310.37
   0   4   5   12.30    4.00
   0   4  -5   11.40    3.10
   0   4  -5    9.40    3.30
   0   4  -5   12.20    2.60
   0   4  -5   14.10    2.70
   0  -4   5   13.00    2.70
   0  -4  -5   18.10    3.50
   0  -4  -5   15.40    3.40
   0  -4  -5   16.70    2.90
   0  -4  -5   11.00    2.60
   0  -4  -5   11.50    2.80
   0  -4  -5   11.20    2.20
   0  -4   5   18.60    3.30
   0  -4   5    9.40    2.90
   0  -4  -5   17.50    2.60
   0   4   6  172.58   12.30
   0   4  -6  175.68   11.30
   0   4  -6  153.58   12.00
   0   4  -6  150.88   11.90
   0   4   6  157.98   11.40
   0   4  -6  137.29   11.40
   0   4  -6  135.29   10.50
   0  -4   6  161.98   11.30
   0  -4  -6  171.58   11.90
   0  -4  -6  180.28   11.20
   0  -4  -6  162.48   10.90
   0  -4  -6  144.19   11.70
   0  -4   6  140.89   11.50
   0  -4  -6  153.18   11.40
   0  -4  -6  180.68   10.90
   0  -4  -6  132.19   11.00
   0   4   7   11.30    3.40
   0   4  -7   14.30    3.20
   0   4  -7    9.70    3.70
   0   4  -7    7.60    4.10
   0  -4   7    6.50    2.70
   0  -4  -7    5.70    2.80
   0  -4  -7   10.40    2.70
   0  -4  -7    7.00    3.40
   0  -4  -7   11.30    3.10
   0  -4  -7    7.90    2.60
   0  -4  -7    7.40    2.90
   0   4  -8  189.88   13.70
   0   4  -8  194.58   14.40
   0   4  -8  179.48   13.00
   0   4  -8  204.88   15.10
   0  -4  -8  212.48   14.50
   0  -4   8  189.48   13.50
   0  -4  -8  204.68   13.60
   0  -4  -8  178.28   13.60
   0  -4  -8  200.88   13.90
   0  -4  -8  185.18   14.10
   0   4  -9    3.40    4.60
   0   4  -9   -5.60    4.30
   0  -4  -9   -2.80    3.10
   0  -4  -9    3.00    2.70
   0  -4  -9    1.60    3.80
   0  -4  -9    2.20    4.10
   0  -4  -9   -4.10    3.00
   0   4 -10 1863.31  119.79
   0   4 -10 1933.31  119.39
   0   4 -10 2006.30  119.99
   0  -4 -10 1692.93  118.89
   0  -4 -10 1897.21  119.59
   0  -4 -10 1760.12  118.79
   0  -4 -10 2088.59  119.59
   0  -4 -10 1627.64  118.69
   0  -4  10 1543.85  118.69
   0   4 -11   -1.60    4.20
   0  -4 -11   -0.30    3.50
   0  -4 -11    1.30    3.00
   0  -4 -11    0.00    4.70
   0  -4 -11    2.70    3.30
   0  -4 -11   -1.80    4.00
   0   5   0    7.90    2.20
   0   5   0    6.10    2.00
   0   5   0    3.50    1.50
   0   5   0    4.30    1.70
   0   5   0    4.90    1.90
   0  -5   0    5.20    1.90
   0  -5   0    0.40    2.10
   0  -5   0    4.00    1.50
   0   5   1 1325.87   89.69
   0   5   1 1254.57   89.49
   0   5   1 1461.15   89.79
   0   5   1 1378.16   89.89
   0   5  -1 1465.55   89.69
   0   5  -1 1377.56   89.69
   0   5   1 1310.67   89.59
   0   5  -1 1414.26   89.79
   0   5  -1 1433.46   89.69
   0  -5  -1 1382.56   89.69
   0  -5   1 1445.76   89.79
   0  -5   1 1335.67   89.79
   0  -5  -1 1375.66   89.59
   0  -5   1 1482.15   89.79
   0  -5   1 1362.66   89.69
   0  -5  -1 1453.15   89.99
   0  -5   1 1362.66   89.69
   0  -5  -1 1275.47   89.59
   0  -5  -1 1390.06   89.69
   0  -5   1 1332.97   89.69
   0  -5  -1 1369.06   89.79
   0   5  -2   -1.30    2.00
   0   5  -2    2.00    1.70
   0   5   2    2.90    3.00
   0   5   2    6.00    2.60
   0   5   2    2.10    1.30
   0   5   2    0.80    2.60
   0   5  -2    2.40    2.30
   0   5  -2    9.80    2.50
   0  -5   2    3.60    2.10
   0  -5   2    2.00    1.80
   0  -5   2    4.00    2.30
   0  -5  -2   -0.40    2.40
   0  -5  -2    1.80    2.20
   0  -5  -2    3.40    2.60
   0  -5   2    0.30    2.10
   0  -5  -2    2.40    1.70
   0  -5   2    5.50    2.40
   0  -5  -2    5.30    1.80
   0   5  -3 4084.29  311.67
   0   5  -3 5294.57  311.87
   0   5   3 4914.81  312.07
   0   5   3 4729.13  311.77
   0   5   3 4646.24  311.87
   0  -5   3 4469.35  311.87
   0  -5   3 4913.61  311.87
   0  -5   3 5181.78  311.87
   0  -5  -3 5126.79  312.07
   0  -5  -3 4430.06  312.07
   0  -5  -3 5110.29  311.77
   0   5  -4   20.90    2.60
   0   5  -4   34.20    4.10
   0   5  -4   27.60    3.90
   0   5   4   32.20    4.70
   0  -5  -4   33.70    4.60
   0  -5  -4   27.10    3.80
   0  -5   4   33.80    4.10
   0  -5  -4   21.30    3.40
   0  -5  -4   26.80    3.20
   0  -5   4   19.20    2.80
   0  -5  -4   22.90    4.10
   0  -5   4   22.20    4.30
   0   5  -5 3271.07  209.48
   0   5  -5 2984.40  209.78
   0   5  -5 2943.41  209.58
   0  -5   5 3602.24  209.48
   0  -5  -5 2985.70  209.78
   0  -5  -5 3434.26  210.28
   0  -5  -5 3160.68  209.48
   0  -5  -5 3393.86  209.38
   0  -5  -5 3586.94  209.38
   0  -5  -5 2908.01  209.48
   0   5  -6   32.80    5.90
   0   5  -6   29.10    4.90
   0   5   6   29.90    5.20
   0   5  -6   27.60    4.90
   0   5   6   37.50    6.00
   0   5  -6   28.70    4.60
   0  -5   6   34.40    4.70
   0  -5  -6   32.70    4.80
   0  -5  -6   38.30    4.30
   0  -5  -6   29.70    4.50
   0  -5  -6   28.30    4.10
   0  -5  -6   33.20    6.20
   0  -5   6   35.50    4.40
   0  -5  -6   37.60    4.70
   0  -5  -6   36.10    3.90
   0   5  -7 1703.23  116.89
   0   5  -7 1619.74  116.59
   0   5   7 1760.62  116.69
   0   5  -7 1748.43  117.19
   0   5   7 2055.69  117.39
   0  -5  -7 1573.74  116.69
   0  -5  -7 1547.35  116.69
   0  -5  -7 1884.11  116.69
   0  -5  -7 1804.52  116.89
   0  -5  -7 1916.31  116.49
   0  -5  -7 1854.61  116.49
   0  -5   7 2019.50  116.59
   0   5  -8   20.80    4.40
   0   5  -8   26.00    5.20
   0  -5  -8   22.00    3.90
   0  -5  -8   19.40    3.90
   0  -5  -8   17.60    3.50
   0  -5  -8   20.60    3.70
   0  -5  -8   15.10    3.60
   0  -5  -8   18.10    3.30
   0   5  -9  442.06   28.10
   0   5  -9  395.56   27.80
   0   5  -9  380.66   26.60
   0   5  -9  398.26   27.40
   0  -5  -9  390.06   26.70
   0  -5   9  367.06   26.40
   0  -5  -9  431.16   27.10
   0  -5  -9  378.56   26.80
   0  -5  -9  404.46   27.30
   0  -5  -9  385.06   26.60
   0  -5  -9  389.66   26.50
   0   5 -10   18.90    5.70
   0   5 -10   20.90    5.90
   0   5 -10   10.90    3.80
   0   5 -10   22.60    4.80
   0  -5 -10   20.50    3.80
   0  -5 -10   15.10    4.20
   0  -5 -10   23.00    4.90
   0  -5 -10   13.10    5.50
   0  -5 -10   18.00    4.00
   0   5 -11   17.20    6.20
   0   5 -11   17.70    5.00
   0   5 -11   14.90    5.40
   0  -5 -11   15.00    5.30
   0  -5 -11   21.00    4.40
   0  -5 -11   13.80    3.50
   0  -5 -11   12.50    3.90
   0  -5 -11   11.50    3.50
   0  -5 -11   12.60    3.10
   0   6   0 2592.14  160.88
   0   6   0 2289.47  160.68
   0   6   0 2206.38  160.78
   0   6   0 2367.76  160.88
   0  -6   0 2375.86  160.78
   0  -6   0 2732.83  161.08
   0  -6   0 2593.34  160.88
   0  -6   0 2846.02  160.78
   0  -6   0 2294.57  160.78
   0   6   1    3.90    1.90
   0   6  -1    4.70    2.30
   0   6  -1    4.90    2.00
   0   6   1    5.50    2.70
   0   6  -1    3.00    2.20
   0   6   1    2.10    1.50
   0   6   1    0.40    1.40
   0   6   1   -1.80    2.10
   0   6  -1    5.50    2.00
   0   6  -1    2.80    1.90
   0   6   1    1.30    2.60
   0  -6   1    1.70    1.80
   0  -6  -1    1.20    1.90
   0  -6  -1    0.90    2.40
   0  -6  -1    3.20    2.10
   0  -6   1    5.40    2.00
   0  -6   1    0.50    2.10
   0  -6  -1    2.80    2.00
   0  -6   1    4.00    1.80
   0  -6  -1    3.70    1.30
   0  -6   1    1.80    2.00
   0  -6   1    2.80    2.40
   0   6  -2 1684.53  110.59
   0   6  -2 1730.43  110.69
   0   6  -2 1824.12  110.49
   0   6   2 1505.15  110.49
   0   6   2 1556.14  110.69
   0   6   2 1589.04  110.39
   0   6   2 1826.22  110.69
   0   6  -2 1642.54  110.69
   0  -6  -2 1671.03  110.59
   0  -6   2 1713.13  110.69
   0  -6   2 1614.74  110.59
   0  -6  -2 1779.62  110.39
   0  -6   2 1888.51  110.69
   0  -6  -2 1632.34  110.39
   0  -6  -2 1575.44  110.49
   0  -6  -2 1887.81  110.69
   0  -6   2 1657.93  110.69
   0  -6  -2 1852.51  110.99
   0   6  -3   29.70    3.70
   0   6   3   32.50    3.60
   0   6   3   36.30    4.80
   0   6  -3   25.60    4.30
   0   6  -3   28.00    3.20
   0  -6   3   32.30    4.30
   0  -6  -3   36.20    3.70
   0  -6  -3   36.10    4.70
   0  -6   3   23.10    3.60
   0  -6   3   36.40    4.10
   0  -6   3   35.50    4.40
   0  -6  -3   31.30    3.40
   0  -6  -3   27.30    3.90
   0  -6  -3   29.70    5.00
   0  -6  -3   34.40    3.10
   0   6  -4  294.67   23.10
   0   6   4  371.66   23.90
   0   6   4  346.27   23.70
   0   6  -4  357.86   23.90
   0   6   4  380.86   23.30
   0   6  -4  405.16   23.60
   0  -6  -4  369.56   23.90
   0  -6  -4  308.77   23.30
   0  -6  -4  323.57   24.30
   0  -6   4  375.36   23.60
   0  -6  -4  396.36   23.40
   0  -6  -4  357.46   23.30
   0  -6   4  394.26   23.60
   0  -6   4  310.07   23.30
   0  -6   4  306.77   23.70
   0   6   5   14.80    3.40
   0   6  -5   13.20    1.80
   0   6  -5   13.40    3.10
   0   6  -5    7.40    3.40
   0   6  -5   12.90    3.00
   0   6   5   24.10    5.10
   0   6  -5    9.50    3.40
   0  -6  -5   18.10    3.20
   0  -6  -5    9.40    3.40
   0  -6   5   15.80    3.10
   0  -6   5   11.80    2.60
   0  -6   5   15.30    3.30
   0  -6   5   11.70    3.10
   0  -6  -5   16.80    2.60
   0  -6  -5   15.20    5.00
   0  -6  -5   13.70    2.50
   0  -6  -5   11.10    2.80
   0  -6  -5   15.00    2.60
   0   6  -6  120.39   10.10
   0   6  -6  113.49   10.60
   0   6   6  149.49   10.90
   0   6  -6  103.99   10.80
   0  -6   6  146.39    9.80
   0  -6  -6  122.79    9.70
   0  -6  -6  132.59    9.70
   0  -6  -6  137.49    9.40
   0  -6  -6  116.79   10.40
   0  -6  -6  148.09   10.00
   0  -6  -6  142.99   10.60
   0  -6  -6  120.39   10.20
   0   6  -7   69.49    7.50
   0   6  -7   69.89    7.10
   0   6   7   82.49    8.60
   0   6   7   74.19    7.20
   0   6  -7   70.69    8.30
   0  -6  -7   84.49    6.40
   0  -6   7   78.39    7.20
   0  -6  -7   75.89    6.60
   0  -6  -7   70.39    7.60
   0  -6  -7   86.19    7.20
   0  -6  -7   67.89    7.20
   0  -6  -7   73.59    6.70
   0   6   8   88.79    9.40
   0   6  -8   76.89    9.00
   0   6  -8   94.69    8.00
   0   6   8   69.59    7.60
   0  -6  -8   77.19    7.80
   0  -6   8   79.39    7.50
   0  -6  -8   70.79    7.80
   0  -6  -8   73.39    6.90
   0  -6  -8   81.49    7.60
   0  -6  -8   83.69    7.60
   0  -6  -8   98.29    7.10
   0   6  -9   13.50    3.90
   0   6  -9   22.00    5.40
   0   6  -9   18.50    4.90
   0   6  -9   28.90    5.00
   0  -6  -9   15.10    3.80
   0  -6  -9   20.50    3.40
   0  -6  -9   21.70    4.00
   0  -6   9   16.60    4.20
   0  -6  -9   26.80    5.20
   0  -6  -9   20.00    4.70
   0  -6  -9   15.90    3.80
   0   6 -10  172.08   13.90
   0   6 -10  173.58   12.40
   0   6 -10  133.39   13.30
   0  -6 -10  145.79   11.40
   0  -6 -10  121.99   11.80
   0  -6 -10  122.89   11.80
   0  -6  10  166.68   11.50
   0  -6 -10  150.98   11.20
   0   6 -11   -0.20    5.30
   0   6 -11    3.20    5.00
   0  -6 -11    5.30    4.00
   0  -6 -11    0.90    3.10
   0  -6 -11    5.40    3.70
   0  -6 -11    0.00    3.40
   0  -6 -11    1.70    3.00
   0  -6 -11    1.00    4.40
   0   7   0    3.60    1.70
   0   7   0    0.30    2.40
   0   7   0    3.20    2.10
   0   7   0   -1.60    2.40
   0   7   0    8.60    1.90
   0  -7   0    3.80    2.50
   0  -7   0    4.30    2.20
   0  -7   0    3.50    2.50
   0  -7   0   10.60    2.20
   0  -7   0    6.10    1.70
   0  -7   0    2.10    2.30
   0   7  -1 1904.11  122.69
   0   7  -1 1970.10  122.59
   0   7   1 1905.01  122.69
   0   7   1 1805.72  122.59
   0   7  -1 1892.01  122.79
   0   7   1 1931.61  122.69
   0   7  -1 1848.52  122.59
   0   7   1 1821.82  122.39
   0   7  -1 2105.19  122.79
   0   7   1 1857.61  122.89
   0   7   1 1742.53  122.39
   0  -7   1 1844.22  122.69
   0  -7   1 1837.92  122.79
   0  -7  -1 1840.12  122.69
   0  -7  -1 1954.30  122.69
   0  -7  -1 1966.60  122.99
   0  -7  -1 1908.41  122.49
   0  -7   1 1939.21  122.89
   0  -7   1 1829.02  122.59
   0  -7   1 1850.71  122.69
   0  -7  -1 1879.41  122.59
   0   7   2    9.80    2.10
   0   7  -2    5.70    2.20
   0   7  -2    5.20    2.10
   0   7   2    5.10    2.80
   0   7  -2    9.40    2.60
   0  -7  -2    6.10    2.20
   0  -7  -2    8.90    1.90
   0  -7  -2   10.40    2.70
   0  -7  -2    5.20    2.10
   0  -7   2    7.90    2.40
   0  -7   2    8.00    2.60
   0  -7  -2    7.50    1.40
   0  -7   2    7.60    2.40
   0  -7   2    7.30    2.70
   0   7  -3 2471.65  156.68
   0   7   3 2312.37  156.38
   0   7  -3 2596.24  156.68
   0   7  -3 2266.67  156.28
   0   7  -3 2464.05  156.58
   0   7   3 2510.15  156.68
   0   7   3 2597.84  156.68
   0  -7   3 2271.47  156.58
   0  -7  -3 2560.54  156.28
   0  -7   3 2484.45  156.58
   0  -7  -3 2520.85  156.68
   0  -7  -3 2417.76  156.38
   0  -7   3 2472.95  156.58
   0  -7   3 2210.08  156.58
   0  -7  -3 2434.46  156.48
   0  -7  -3 2331.17  156.28
   0  -7   3 2034.70  156.48
   0   7   4    4.30    3.20
   0   7   4    2.40    3.10
   0   7  -4    2.70    3.10
   0   7  -4    8.30    2.50
   0   7  -4    1.50    1.60
   0   7   4    1.00    2.10
   0   7  -4   -0.10    2.80
   0  -7  -4    2.30    1.90
   0  -7  -4    1.50    3.70
   0  -7   4    0.50    2.00
   0  -7   4    0.90    3.00
   0  -7  -4    1.80    2.30
   0  -7  -4    4.70    2.10
   0  -7  -4    3.50    2.50
   0  -7  -4    0.40    1.80
   0  -7  -4    2.40    1.80
   0  -7   4    1.10    2.40
   0  -7   4   -0.30    2.80
   0  -7  -4    0.20    2.90
   0  -7   4    6.40    2.60
   0   7  -5 1039.70   71.19
   0   7  -5  992.30   72.19
   0  -7  -5 1024.70   72.09
   0  -7   5 1042.10   71.39
   0  -7   5 1206.68   72.09
   0  -7  -5 1117.19   71.79
   0  -7  -5 1251.57   71.59
   0   7  -6    2.90    3.50
   0   7  -6    2.40    3.30
   0   7   6    0.00    4.30
   0   7   6    7.20    3.50
   0   7  -6    3.30    3.40
   0  -7  -6   -2.60    2.30
   0  -7  -6    0.00    2.50
   0  -7  -6   -2.80    2.50
   0  -7  -6    0.10    2.40
   0  -7  -6    3.90    3.10
   0  -7  -6   -0.40    3.40
   0  -7   6   -1.60    3.20
   0  -7  -6    5.30    4.00
   0   7   7  790.62   52.19
   0   7  -7  743.33   52.19
   0   7   7  865.71   52.69
   0   7  -7  698.53   52.59
   0   7  -7  799.72   52.09
   0  -7  -7  801.12   51.99
   0  -7  -7  835.02   51.79
   0  -7   7  838.32   52.99
   0  -7  -7  702.23   52.39
   0  -7  -7  855.01   51.79
   0  -7  -7  754.72   52.09
   0   7  -8   32.90    5.60
   0   7  -8   32.70    4.90
   0   7   8   37.90    8.20
   0  -7  -8   29.40    6.00
   0  -7  -8   29.40    4.50
   0  -7  -8   26.30    5.00
   0  -7  -8   25.80    4.50
   0  -7  -8   27.60    5.40
   0  -7   8   32.40    5.90
   0  -7  -8   27.50    4.60
   0   7  -9  128.09   11.70
   0   7  -9  110.19   11.20
   0   7  -9  117.89   10.90
   0  -7  -9  124.99    9.30
   0  -7  -9  108.49   10.10
   0  -7  -9  112.09    9.60
   0  -7   9  116.59    9.40
   0  -7  -9  135.09    9.30
   0  -7  -9  117.69   10.20
   0  -7  -9  102.29   10.00
   0   7 -10   20.70    6.20
   0   7 -10   24.50    6.10
   0   7 -10   26.20    5.90
   0  -7 -10   24.10    3.80
   0  -7 -10   22.40    4.90
   0  -7 -10   23.90    4.50
   0  -7 -10   14.90    4.30
   0  -7 -10   19.60    5.70
   0  -7 -10   24.80    4.90
   0   7 -11   -1.10    5.40
   0   7 -11    6.50    4.90
   0   7 -11   -2.10    4.90
   0  -7 -11   -0.90    3.40
   0  -7 -11    3.40    4.50
   0  -7 -11    0.90    3.60
   0  -7 -11    2.40    2.90
   0  -7 -11   -3.90    3.20
   0   8  -1   82.79    6.30
   0   8  -1   85.39    6.50
   0   8   1   73.09    6.40
   0   8   1   79.29    5.80
   0   8   1   85.49    7.10
   0   8  -1   80.59    6.40
   0   8   1   70.19    5.60
   0   8   1   76.59    6.90
   0   8  -1   69.49    6.10
   0   8   1   77.29    6.10
   0  -8  -1   83.39    5.70
   0  -8  -1   88.39    7.10
   0  -8   1   79.29    6.50
   0  -8   1   90.99    6.30
   0  -8   1   76.09    6.70
   0  -8  -1   75.89    6.40
   0  -8  -1   72.59    6.10
   0  -8   1   73.89    6.30
   0  -8   1   79.69    6.60
   0   8   2 6873.41  474.75
   0   8  -2 7378.76  474.85
   0   8  -2 7382.76  474.75
   0   8   2 7492.75  475.05
   0   8  -2 7267.67  474.85
   0   8   2 7620.54  474.95
   0  -8   2 7133.39  474.85
   0  -8  -2 7282.77  474.75
   0  -8  -2 7132.29  474.75
   0  -8   2 7721.13  474.95
   0  -8  -2 6890.41  474.45
   0  -8  -2 7650.13  475.25
   0  -8   2 6813.22  474.85
   0  -8   2 7508.45  474.95
   0  -8  -2 7681.13  474.95
   0  -8   2 7347.67  474.85
   0   8   3   29.60    3.50
   0   8  -3   28.60    4.50
   0   8  -3   25.20    3.70
   0   8   3   26.20    3.90
   0   8  -3   24.00    3.30
   0   8   3   28.50    4.70
   0  -8  -3   33.90    3.00
   0  -8  -3   27.20    2.70
   0  -8   3   23.30    4.00
   0  -8  -3   26.50    4.90
   0  -8  -3   28.40    3.80
   0  -8   3   27.10    4.50
   0  -8   3   26.80    4.50
   0  -8   3   28.60    4.30
   0  -8   3   27.60    4.10
   0  -8  -3   27.40    4.20
   0  -8  -3   21.80    3.50
   0   8  -4 1846.72  119.39
   0   8  -4 1769.92  118.89
   0   8  -4 1592.64  119.29
   0   8   4 1841.62  118.99
   0   8   4 1847.22  119.99
   0   8  -4 1864.71  119.19
   0   8   4 1703.13  119.29
   0  -8   4 1587.54  118.99
   0  -8  -4 1834.12  118.89
   0  -8  -4 1586.74  119.19
   0  -8   4 1969.00  119.29
   0  -8   4 1958.20  119.19
   0  -8  -4 2061.29  119.59
   0  -8  -4 1795.52  119.19
   0  -8   4 1818.22  119.19
   0  -8  -4 1978.90  119.09
   0  -8  -4 2058.29  118.89
   0   8   5   29.00    6.00
   0   8   5   16.40    4.10
   0   8  -5   21.10    4.10
   0   8  -5   16.00    2.80
   0   8  -5   20.00    4.10
   0  -8   5   15.90    2.80
   0  -8  -5   27.90    4.10
   0  -8  -5   21.90    3.40
   0  -8  -5   17.90    3.40
   0  -8  -5   24.90    4.60
   0  -8  -5   25.30    4.50
   0   8  -6   95.49    8.90
   0   8   6   82.19    8.80
   0   8   6  104.39    8.80
   0   8  -6   91.19    9.20
   0  -8  -6   80.09    7.20
   0  -8   6   94.69    6.80
   0  -8  -6  105.59   10.40
   0  -8  -6   91.99    7.30
   0  -8   6   98.59    8.10
   0  -8  -6   94.29    8.90
   0  -8  -6   91.39    7.40
   0  -8  -6   92.59    8.20
   0  -8  -6   85.59    7.20
   0   8   7    0.50    3.90
   0   8   7    7.30    5.50
   0  -8  -7    3.40    3.70
   0  -8  -7    7.70    3.20
   0  -8  -7   -5.60    3.70
   0  -8  -7    0.80    2.70
   0   8  -8  843.52   56.19
   0   8   8  781.42   55.89
   0   8  -8  835.22   56.69
   0  -8  -8  845.92   56.29
   0  -8   8  873.71   55.89
   0  -8  -8  982.90   55.59
   0  -8  -8  856.21   55.69
   0  -8  -8  838.82   55.69
   0  -8  -8  804.02   55.89
   0  -8  -8  802.72   55.49
   0   8  -9   -1.30    5.00
   0   8  -9   -4.70    4.90
   0   8  -9   -1.10    4.80
   0  -8  -9    4.90    3.00
   0  -8  -9    1.00    3.30
   0  -8  -9   -4.20    3.60
   0  -8  -9    5.50    4.30
   0  -8  -9    2.70    3.10
   0  -8  -9    1.60    3.90
   0   8 -10 1287.37   81.59
   0  -8 -10 1214.88   81.19
   0  -8 -10 1122.29   80.69
   0  -8 -10 1189.48   81.29
   0  -8 -10 1344.47   81.49
   0  -8 -10 1245.08   82.09
   0   9   0    5.10    2.30
   0   9   0    2.10    2.70
   0   9   0    0.90    1.90
   0   9   0   -0.30    2.00
   0   9   0    2.60    2.70
   0  -9   0    6.20    2.50
   0  -9   0    4.10    3.00
   0  -9   0   -2.90    2.30
   0  -9   0    0.10    2.50
   0  -9   0    2.30    1.80
   0  -9   0    2.20    2.70
   0   9   1   98.59    7.20
   0   9  -1  116.79    8.20
   0   9  -1  110.09    8.00
   0   9  -1   97.59    7.80
   0   9   1  104.49    7.90
   0   9   1   98.39    7.30
   0   9   1  106.99    8.40
   0   9  -1  102.39    7.60
   0   9  -1  108.99    8.30
   0   9   1   99.39    8.20
   0  -9  -1  101.69    7.30
   0  -9   1   95.99    8.30
   0  -9  -1  105.89    8.20
   0  -9  -1   99.69    8.50
   0  -9   1  100.39    7.70
   0  -9  -1  101.09    8.00
   0  -9   1  103.39    8.50
   0  -9   1  118.99    8.50
   0  -9   1  104.59    8.10
   0  -9   1  105.59    7.70
   0  -9  -1  103.79    7.80
   0   9  -2    2.50    2.50
   0   9  -2    2.30    2.50
   0   9  -2    3.50    2.30
   0   9  -2   -1.10    2.60
   0   9   2    0.20    3.10
   0   9   2   -2.60    3.00
   0   9  -2    4.00    2.70
   0  -9   2    0.00    3.00
   0  -9  -2    2.30    2.90
   0  -9   2    0.30    2.30
   0  -9  -2   -1.00    2.50
   0  -9   2   -2.50    2.90
   0  -9  -2    0.70    1.20
   0  -9   2    3.80    2.60
   0  -9   2   -0.40    2.10
   0  -9  -2    2.60    2.50
   0   9   3 1470.05  103.09
   0   9  -3 1655.03  103.29
   0   9  -3 1655.63  102.89
   0   9  -3 1539.95  103.09
   0   9   3 1549.54  103.29
   0   9   3 1707.23  103.29
   0   9  -3 1735.43  103.29
   0  -9   3 1485.85  103.09
   0  -9   3 1805.02  103.29
   0  -9  -3 1378.66  103.09
   0  -9   3 1532.25  103.09
   0  -9  -3 1556.64  103.49
   0  -9   3 1543.45  103.09
   0  -9  -3 1388.26  103.69
   0  -9  -3 1616.74  102.99
   0  -9   3 1678.53  103.19
   0   9  -4    5.70    3.50
   0   9  -4    3.50    3.30
   0   9  -4    6.10    2.10
   0   9   4    9.00    3.70
   0   9   4    7.70    2.70
   0   9   4    7.40    3.60
   0  -9  -4    9.00    2.10
   0  -9  -4   -2.20    3.50
   0  -9   4    4.10    2.50
   0  -9   4    6.40    3.00
   0  -9  -4    5.00    2.60
   0  -9  -4    3.50    1.60
   0  -9  -4    7.50    2.80
   0  -9   4    7.40    3.20
   0  -9   4    5.80    3.30
   0   9  -5 2322.97  141.29
   0   9   5 2486.15  141.19
   0   9   5 1995.80  140.79
   0   9  -5 2092.59  141.09
   0   9  -5 1827.82  140.39
   0   9   5 2248.77  141.19
   0  -9   5 2214.58  140.99
   0  -9  -5 2303.07  140.69
   0  -9  -5 2026.60  141.39
   0  -9   5 2155.78  140.69
   0  -9  -5 1836.32  140.49
   0  -9  -5 2289.27  140.59
   0  -9   5 2223.18  140.99
   0  -9  -5 2049.79  140.79
   0  -9  -5 2403.16  142.09
   0   9   6   14.70    4.70
   0   9  -6    8.90    4.50
   0   9   6    9.20    4.10
   0   9  -6    7.10    4.00
   0  -9  -6   14.80    3.40
   0  -9  -6    5.40    4.00
   0  -9  -6   13.10    3.80
   0  -9  -6   11.10    3.00
   0  -9  -6   11.20    2.40
   0  -9   6   14.30    3.90
   0  -9  -6   11.50    5.80
   0  -9   6    7.40    2.50
   0  -9  -6    9.50    2.70
   0  -9  -6   11.00    2.90
   0   9   7 1774.12  130.99
   0   9  -7 1702.73  131.09
   0   9  -7 1855.01  131.39
   0   9   7 2322.47  131.59
   0  -9  -7 2158.58  130.69
   0  -9  -7 2207.58  130.69
   0  -9  -7 1999.00  130.69
   0  -9  -7 1973.20  131.49
   0  -9  -7 2070.39  131.09
   0   9  -8    6.30    4.60
   0   9   8    4.60    4.50
   0   9   8    0.60    7.40
   0   9  -8   -0.40    5.20
   0  -9  -8    2.40    2.80
   0  -9  -8    2.40    4.00
   0  -9  -8    0.70    3.10
   0  -9  -8    6.20    3.00
   0  -9  -8    5.00    3.30
   0   9   9  758.62   49.10
   0   9  -9  780.02   49.70
   0   9  -9  674.83   49.70
   0   9  -9  771.62   50.09
   0  -9  -9  759.92   49.40
   0  -9  -9  745.13   48.50
   0  -9  -9  686.23   48.50
   0  -9  -9  717.73   48.70
   0   9 -10   10.80    6.50
   0   9 -10    2.30    5.80
   0   9 -10   -2.20    5.30
   0  -9 -10   -2.10    4.20
   0  -9 -10    6.30    3.90
   0  -9 -10    1.00    4.80
   0  -9 -10    8.00    7.30
   0  -9 -10    2.80    3.40
   0  -9 -10   -7.20    3.90
   0  10   0  785.72   52.09
   0  10   0  858.11   51.69
   0  10   0  714.83   51.79
   0  10   0  776.82   51.99
   0  10   0  721.43   51.79
   0 -10   0  826.02   51.99
   0 -10   0  896.21   52.49
   0 -10   0  796.02   52.19
   0 -10   0  746.33   51.89
   0  10  -1   14.10    2.90
   0  10   1   12.00    2.10
   0  10  -1   10.50    2.60
   0  10   1   13.30    3.60
   0  10  -1   19.10    3.20
   0  10  -1   10.60    2.60
   0  10   1   13.40    3.60
   0  10   1   13.10    2.30
   0 -10   1   13.40    2.80
   0 -10  -1   16.90    3.60
   0 -10   1   12.00    3.20
   0 -10  -1   17.00    3.00
   0 -10  -1   14.80    2.90
   0 -10   1   11.20    3.30
   0 -10   1   15.80    2.80
   0 -10  -1   12.20    2.60
   0 -10  -1   12.10    3.50
   0 -10   1   16.50    3.40
   0 -10   1   14.90    3.30
   0  10  -2  861.11   55.19
   0  10  -2  940.31   54.89
   0  10   2  709.23   54.99
   0  10  -2  854.01   54.99
   0  10   2  872.41   54.99
   0  10  -2  762.42   54.79
   0 -10   2  793.62   54.89
   0 -10  -2  795.82   54.79
   0 -10  -2  972.30   55.49
   0 -10  -2  828.82   54.79
   0 -10   2  808.82   54.99
   0  10  -3    9.90    3.60
   0  10  -3    8.90    3.30
   0  10  -3   13.50    2.80
   0  10   3   10.80    4.10
   0  10   3   12.70    5.10
   0  10   3    8.60    4.00
   0  10  -3   10.70    3.50
   0 -10   3    9.00    3.30
   0 -10  -3   13.00    2.70
   0 -10  -3   12.60    2.90
   0 -10   3   13.20    3.10
   0 -10   3   13.80    3.00
   0 -10  -3    7.50    3.90
   0  10   4  769.72   56.19
   0  10  -4  825.32   56.19
   0  10  -4  860.51   56.19
   0  10   4  908.01   56.19
   0  10  -4  880.51   55.59
   0  10   4  788.42   55.99
   0 -10  -4  755.02   56.69
   0 -10  -4  833.52   55.79
   0 -10   4  982.80   56.29
   0 -10   4  957.00   56.19
   0 -10   4  793.82   55.99
   0  10  -5    0.90    2.20
   0  10   5    5.10    3.00
   0  10  -5    1.40    3.70
   0  10   5    5.00    4.40
   0  10   5    1.60    3.90
   0  10  -5    2.60    3.70
   0 -10  -5    4.60    3.00
   0 -10  -5    5.10    2.30
   0 -10  -5    3.60    1.70
   0 -10   5    1.20    2.60
   0 -10  -5    0.60    2.70
   0 -10   5   10.20    3.80
   0 -10  -5    0.60    1.90
   0 -10  -5   -4.60    4.20
   0  10   6    1.30    4.10
   0  10  -6   -2.70    1.70
   0  10   6   -4.80    4.80
   0  10  -6   -2.30    4.20
   0  10  -6    2.60    4.40
   0 -10  -6   -0.80    3.00
   0 -10  -6   -0.40    2.70
   0 -10   6    0.40    2.50
   0 -10  -6    1.30    2.00
   0 -10  -6    2.20    4.40
   0 -10  -6    5.10    2.60
   0  10   7   74.59    7.70
   0  10   7   65.59    8.50
   0  10  -7   42.30    8.10
   0  10  -7   47.60    7.60
   0 -10  -7   55.59    6.00
   0 -10  -7   53.29    5.60
   0 -10  -7   50.09    5.30
   0 -10  -7   55.39    5.60
   0 -10  -7   51.59    5.60
   0 -10  -7   61.29    7.10
   0 -10  -7   51.69    8.10
   0  10  -8   31.20    5.60
   0  10   8   18.20    5.10
   0  10  -8   32.30    6.30
   0  10   8   33.40    7.20
   0 -10  -8   29.70    5.10
   0 -10  -8   29.20    5.70
   0 -10  -8   31.00    5.30
   0 -10  -8   32.40    5.40
   0 -10  -8   34.10    4.80
   0  10  -9   29.70    5.80
   0  10  -9   21.50    6.50
   0  10  -9   16.80    5.80
   0  10   9   30.40    6.50
   0  10   9   29.10    5.60
   0 -10  -9   16.10    4.10
   0 -10  -9   19.20    4.20
   0 -10  -9   25.90    5.10
   0 -10  -9   27.10    5.10
   0 -10  -9   26.80    4.80
   0 -10  -9   23.90    4.00
   0  10 -10  317.57   21.60
   0  10 -10  262.77   20.10
   0  10 -10  252.77   20.40
   0 -10 -10  278.57   18.80
   0 -10 -10  250.77   19.00
   0 -10 -10  229.68   19.70
   0 -10 -10  302.57   18.60
   0 -10 -10  237.78   19.60
   0  11   0    0.80    2.40
   0  11   0    2.30    2.60
   0  11   0    2.50    3.30
   0  11   0   -0.20    2.80
   0 -11   0    0.90    2.70
   0 -11   0    2.90    3.60
   0 -11   0    2.50    2.90
   0 -11   0    4.40    3.00
   0 -11   0   -0.90    1.90
   0  11  -1   38.10    5.20
   0  11   1   35.50    5.90
   0  11   1   38.80    4.60
   0  11   1   43.30    5.70
   0  11  -1   39.40    4.50
   0  11   1   39.00    3.50
   0  11   1   37.90    3.80
   0  11  -1   37.70    5.30
   0  11  -1   36.60    4.80
   0 -11  -1   51.39    5.00
   0 -11   1   43.30    4.60
   0 -11  -1   41.30    6.10
   0 -11   1   49.80    5.10
   0 -11  -1   43.70    4.90
   0 -11   1   43.90    5.10
   0 -11   1   37.50    5.70
   0 -11  -1   37.20    3.70
   0  11  -2    3.10    3.60
   0  11  -2    0.50    2.80
   0  11   2    1.00    2.50
   0  11  -2    4.10    2.80
   0  11   2    2.40    3.40
   0  11   2   10.60    3.70
   0 -11  -2    0.90    2.70
   0 -11  -2    0.30    2.50
   0 -11   2   -0.40    3.20
   0 -11  -2   -4.00    3.40
   0 -11   2    1.10    3.40
   0  11   3   27.40    4.20
   0  11   3   28.70    5.30
   0  11   3   24.30    4.40
   0  11  -3   24.10    4.50
   0  11  -3   20.60    4.10
   0  11  -3   24.60    4.40
   0 -11  -3   28.60    4.70
   0 -11  -3   29.10    4.40
   0 -11   3   18.70    4.00
   0 -11   3   31.80    5.40
   0 -11  -3   23.10    4.90
   0 -11   3   24.60    4.50
   0  11   4    5.90    4.10
   0  11   4    1.90    3.00
   0  11   4    1.50    3.90
   0  11  -4    3.40    3.60
   0  11  -4    3.70    2.60
   0  11  -4    3.10    3.80
   0 -11   4    4.90    3.20
   0 -11   4    3.90    3.50
   0 -11  -4    3.30    3.20
   0 -11  -4    2.80    4.10
   0 -11  -4    2.20    2.70
   0  11  -5   76.59    6.00
   0  11   5   69.69    8.20
   0  11   5   77.59    7.20
   0  11  -5   55.09    8.10
   0 -11   5   94.79    8.20
   0 -11   5   57.69    6.70
   0 -11  -5   78.79    6.60
   0  11   6    3.80    4.80
   0  11   6   -3.90    4.10
   0  11  -6   -3.80    4.10
   0  11  -6    1.20    1.90
   0 -11  -6   -1.30    4.20
   0 -11   6    0.80    2.90
   0 -11  -6   -2.60    3.20
   0  11  -7  299.47   22.00
   0  11  -7  272.77   22.20
   0 -11  -7  280.77   20.50
   0 -11  -7  302.37   22.80
   0 -11   7  285.57   20.60
   0 -11   7  300.07   20.60
   0 -11  -7  348.37   21.00
   0 -11  -7  364.56   21.10
   0 -11  -7  317.47   22.00
   0  11   8   17.40    6.00
   0  11  -8   11.30    5.10
   0  11   8    8.00    5.00
   0  11  -8    8.10    4.90
   0 -11  -8   11.40    3.70
   0 -11  -8    9.90    3.60
   0 -11  -8    7.90    5.00
   0 -11  -8   12.50    3.70
   0 -11  -8   18.20    4.60
   0 -11  -9   49.50    8.50
   0 -11  -9   58.19    8.30
   0 -11  -9   87.39    8.90
   0 -11  -9   65.89    8.90
   0 -11  -9   71.39    8.90
   0  12   0 4042.80  263.77
   0  12   0 4178.08  263.67
   0  12   0 3805.52  263.37
   0 -12   0 4250.77  263.37
   0 -12   0 4035.50  264.07
   0 -12   0 4042.60  263.67
   0  12  -1   27.40    5.10
   0  12  -1   25.90    4.20
   0  12  -1   23.70    4.60
   0  12   1   18.00    4.50
   0  12  -1   31.60    5.20
   0  12   1   30.00    5.50
   0 -12  -1   31.10    6.20
   0 -12  -1   24.00    3.90
   0 -12   1   31.10    6.10
   0 -12   1   27.80    4.20
   0 -12   1   34.00    4.30
   0 -12  -1   25.10    3.30
   0  12   2 2149.08  139.59
   0  12  -2 2167.98  139.29
   0  12  -2 2073.19  139.59
   0  12  -2 1968.90  139.29
   0  12   2 2114.39  139.69
   0 -12   2 2090.89  139.49
   0 -12  -2 2197.38  140.09
   0 -12   2 2179.08  139.79
   0 -12  -2 2311.07  139.39
   0 -12   2 2154.98  139.39
   0  12  -3   19.60    4.00
   0  12   3    6.70    4.00
   0  12   3   15.10    5.10
   0  12  -3    8.80    3.40
   0  12  -3   15.30    3.30
   0  12  -3   13.70    4.00
   0 -12   3   11.70    4.10
   0 -12  -3   12.60    3.50
   0 -12   3   15.40    3.40
   0 -12   3   13.00    3.80
   0  12   4  447.46   31.80
   0  12  -4  457.55   31.10
   0  12  -4  461.55   31.70
   0  12  -4  472.05   31.80
   0  12   4  492.15   31.80
   0 -12  -4  467.95   32.40
   0 -12   4  481.55   31.60
   0 -12  -4  482.35   31.30
   0 -12   4  455.35   31.60
   0  12   5   30.90    5.20
   0  12   5   29.80    6.90
   0  12  -5   28.80    4.30
   0  12  -5   36.10    6.90
   0  12  -5   27.00    5.60
   0 -12   5   23.10    4.80
   0 -12  -5   23.40    5.50
   0 -12  -5   36.70    5.50
   0 -12   5   26.60    5.30
   0  12  -6   -2.10    4.10
   0  12   6   -6.00    4.70
   0  12  -6   -3.80    4.40
   0  12  -6    2.30    2.00
   0  12   6    2.40    4.50
   0 -12  -6    2.50    4.50
   0 -12  -6    2.30    3.40
   0 -12   6    1.40    3.10
   0  12  -7   -0.20    4.70
   0  12  -7   -1.90    4.70
   0  12   7    0.50    5.70
   0  12   7   -6.90    4.40
   0 -12  -7   -2.80    4.50
   0 -12  -7    0.60    3.20
   0 -12   7   -1.90    2.80
   0 -12  -7   -5.70    5.10
   0  12  -8  244.48   19.70
   0  12   8  300.47   19.80
   0  12  -8  276.97   20.00
   0 -12  -8  249.58   17.90
   0 -12  -8  237.38   19.10
   0 -12  -8  249.88   19.90
   0 -12  -9    3.80    4.80
   0  13   0    4.60    4.30
   0  13   0    2.20    2.60
   0  13   0    6.60    3.90
   0  13   0    7.30    3.50
   0 -13   0   12.80    3.70
   0 -13   0    3.10    4.40
   0  13  -1  242.68   17.70
   0  13   1  246.48   18.60
   0  13   1  260.67   18.50
   0  13  -1  251.77   17.70
   0  13  -1  254.87   18.50
   0  13  -1  257.07   18.20
   0 -13   1  293.87   18.00
   0 -13   1  286.27   18.80
   0 -13  -1  268.17   17.30
   0 -13   1  243.78   18.20
   0 -13  -1  243.08   18.10
   0  13  -2   12.90    3.50
   0  13  -2   13.80    3.40
   0  13  -2   14.80    3.60
   0  13   2   14.40    4.30
   0 -13   2   13.60    4.10
   0 -13  -2   13.90    4.90
   0 -13  -2   12.10    3.40
   0  13  -3 2248.18  159.88
   0  13  -3 2480.05  160.28
   0  13  -3 2563.54  159.78
   0  13  -3 2522.65  159.98
   0  13   3 2490.45  160.18
   0  13   3 2142.99  160.08
   0 -13   3 2303.87  159.98
   0 -13   3 2644.64  160.38
   0 -13   3 2690.13  160.08
   0 -13  -3 2607.94  160.78
   0 -13  -3 2324.47  159.78
   0  13   4   60.79    7.60
   0  13  -4   54.79    6.90
   0  13  -4   53.69    5.80
   0  13   4   44.70    7.20
   0  13  -4   43.70    7.20
   0 -13   4   56.49    7.00
   0 -13   4   50.39    6.80
   0 -13  -4   53.69    6.20
   0 -13  -4   43.30    8.20
   0  13  -5 2760.32  174.38
   0  13   5 2566.74  174.08
   0  13   5 2954.80  174.18
   0  13  -5 2868.31  174.28
   0  13  -5 2375.76  173.38
   0 -13   5 2735.53  173.88
   0 -13  -5 2316.77  174.48
   0 -13   5 2648.24  173.98
   0 -13  -5 2802.22  173.68
   0  13  -6   73.89    9.00
   0  13  -6   77.39    9.30
   0  13   6   81.49    8.70
   0  13   6   68.19    8.50
   0  13  -6   60.59    5.70
   0 -13  -6   72.59    9.80
   0 -13  -6   70.89    6.80
   0 -13   6   66.59    7.20
   0  13   7 1481.35   96.79
   0  13  -7 1386.66   97.29
   0  13  -7 1450.55   96.69
   0 -13  -7 1583.64   97.39
   0 -13  -7 1427.46   96.39
   0  13   8    9.80    5.00
   0  13  -8    4.50    5.40
   0  13   8   10.50    5.60
   0  13  -8   14.80    6.00
   0 -13  -8   14.20    3.90
   0 -13  -8    9.30    4.90
   0 -13  -8    8.50    4.10
   0  14   0 2475.65  158.18
   0  14   0 2443.16  157.68
   0  14   0 2198.18  158.38
   0 -14   0 2590.54  158.78
   0  14  -1   38.70    4.80
   0  14  -1   47.50    6.40
   0  14  -1   48.10    6.40
   0  14   1   31.50    6.90
   0  14   1   47.80    6.50
   0 -14  -1   39.70    5.90
   0 -14   1   60.29    8.10
   0 -14   1   36.40    6.50
   0 -14  -1   48.50    7.50
   0  14   2 1463.85   92.79
   0  14  -2 1405.16   92.79
   0  14  -2 1467.75   92.49
   0  14   2 1263.37   92.79
   0  14  -2 1455.35   92.39
   0 -14  -2 1588.74   93.49
   0 -14  -2 1349.96   92.39
   0 -14   2 1318.17   92.59
   0  14  -3    6.80    4.30
   0  14  -3   13.50    3.50
   0  14  -3   12.90    4.40
   0  14   3   12.30    5.00
   0 -14   3    9.20    4.10
   0 -14  -3   12.00    4.80
   0 -14  -3   10.10    3.50
   0 -14   3   14.70    4.70
   0  14  -4  483.45   30.60
   0  14  -4  442.56   30.80
   0  14  -4  461.65   29.90
   0  14   4  379.46   30.50
   0  14   4  488.05   30.80
   0 -14   4  487.25   30.70
   0 -14   4  436.46   30.60
   0 -14  -4  404.76   30.00
   0 -14  -4  442.76   31.30
   0  14  -5    3.30    2.90
   0  14   5    4.10    5.20
   0  14  -5    5.30    4.90
   0  14   5   -0.30    4.80
   0  14  -5    2.10    4.80
   0 -14   5   -2.60    4.60
   0 -14  -5    2.90    3.90
   0 -14   5   -3.90    3.60
   0 -14  -5    4.10    5.50
   0  14   6   55.29    7.70
   0  14  -6   48.30    9.20
   0  14  -6   51.79    8.20
   0 -14  -6   57.29    6.40
   0 -14   6   47.40    6.80
   0 -14  -6   49.20    8.60
   0  14  -7   53.09    7.90
   0  14   7   49.00    8.20
   0  14   7   55.09    8.40
   0  14  -7   37.60    6.70
   0  14  -7   48.50    8.80
   0 -14  -7   40.00    6.70
   0 -14  -7   33.80   11.60
   0 -14  -7   52.59    6.20
   0  15   0    8.80    4.90
   0  15   0    4.10    2.30
   0  15   0    3.20    4.10
   0 -15   0    1.40    3.80
   0 -15   0    3.80    4.30
   0  15  -1   91.59    9.30
   0  15  -1   91.99    7.40
   0  15   1   99.19    9.40
   0  15   1   86.99    9.40
   0 -15  -1   95.09   10.30
   0 -15  -1   92.09    8.60
   0 -15   1   91.39    8.90
   0 -15   1   94.49    9.40
   0  15  -2    1.90    4.10
   0  15   2    5.90    4.30
   0  15  -2   -2.90    3.70
   0  15  -2    1.40    3.30
   0  15   2   -0.70    4.70
   0 -15   2    0.00    3.90
   0 -15   2   -1.70    3.90
   0 -15  -2    2.50    4.60
   0 -15  -2    5.70    3.90
   0  15  -3  154.78   11.60
   0  15   3  149.99   12.50
   0  15  -3  149.88   12.20
   0  15   3  164.38   12.40
   0  15  -3  127.19   11.60
   0 -15   3  149.29   12.20
   0 -15  -3  139.59   13.10
   0 -15  -3  157.98   11.50
   0 -15   3  132.89   12.50
   0  15  -4   11.00    3.40
   0  15   4   10.10    5.00
   0  15   4    8.90    4.70
   0  15  -4    6.00    4.70
   0  15  -4    5.70    4.60
   0 -15   4    7.40    5.10
   0 -15  -4    3.70    4.90
   0 -15   4    5.40    4.70
   0 -15  -4    8.80    3.80
   0  15  -5   53.89    6.50
   0  15  -5   73.59   11.10
   0 -15  -5   74.99    7.30
   0  15   6    2.40    4.90
   0  15   6    1.00    4.90
   0  15  -6    0.20    5.60
   0  15  -6   -5.50    4.70
   0  15  -6    6.80    4.50
   0 -15   6   -7.80    3.40
   0 -15  -6    3.90    5.10
   0 -15  -6    0.30    3.80
   0  16   0  909.51   58.69
   0  16   0  866.71   58.19
   0 -16   0  883.71   58.09
   0 -16   0  851.41   58.89
   0  16   1    0.90    4.80
   0  16  -1   -0.30    4.50
   0  16  -1    5.60    2.30
   0  16  -1    5.80    4.20
   0  16   1   -0.20    4.10
   0  16  -1   -4.60    4.60
   0 -16  -1   -0.70    4.50
   0 -16   1    5.80    4.30
   0 -16   1    3.50    3.70
   0 -16  -1    1.40    3.80
   0  16   2  670.43   45.20
   0  16  -2  674.03   44.70
   0  16   2  687.03   45.10
   0  16  -2  673.33   45.10
   0  16  -2  588.24   44.30
   0  16  -2  729.93   44.40
   0 -16   2  671.03   45.50
   0 -16   2  662.13   44.90
   0 -16  -2  670.33   44.70
   0 -16  -2  684.13   45.80
   0  16   3    1.70    4.50
   0  16  -3    4.60    4.50
   0  16   3    4.30    5.10
   0  16  -3    0.20    3.50
   0  16  -3    2.30    3.90
   0 -16   3    6.80    4.90
   0 -16  -3    1.10    3.90
   0 -16   3    1.40    4.30
   0  16  -4  197.68   14.30
   0  16   4  191.08   15.30
   0  16  -4  172.48   18.40
   0  16  -4  221.98   15.00
   0 -16   4  191.18   15.50
   0 -16  -4  206.58   16.20
   0 -16  -4  193.88   14.70
   0  16  -5   11.20    3.20
   0  16   5   22.60    7.60
   0  16   5   21.30    5.40
   0  16  -5   19.50    5.50
   0  16  -5   18.10    4.70
   0  16  -5   14.60    5.20
   0 -16  -5   19.30    4.10
   0 -16  -5   18.10    5.70
   0 -16   5   13.80    4.40
   0 -16   5    7.70    5.30
   0  17   0    1.00    4.70
   0  17   0    0.60    4.30
   0 -17   0   -1.30    4.60
   0 -17   0    3.60    4.10
   0  17   1   38.70    7.20
   0  17  -1   41.20    7.60
   0  17   1   38.60    7.60
   0  17  -1   35.50    6.70
   0 -17   1   42.20    8.10
   0 -17   1   40.50    5.70
   0 -17  -1   40.00    6.50
   0  17  -2    3.90    4.00
   0  17   2    2.40    4.60
   0  17  -2    3.60    2.60
   0  17  -2    6.90    3.00
   0  17  -2    6.20    5.60
   0 -17  -2   -0.30    4.80
   0 -17  -2    6.20    3.80
   0 -17   2   -1.20    4.70
   0  17  -3  449.06   30.50
   0  17  -3  429.56   29.40
   0  17   3  398.26   30.30
   0  17   3  456.85   30.40
   0  17  -3  423.66   29.60
   0  17  -3  458.65   29.60
   0 -17  -3  465.35   31.10
   0 -17  -3  391.26   29.50
   0 -17   3  474.25   30.60
   0 -17   3  412.16   29.80
   1   0 -12    3.20    5.00
   1   0 -12    4.10    3.90
   1   0 -12    4.60    5.70
   1   0 -11    4.30    3.90
   1   0 -11    6.40    4.60
   1   0 -11    3.00    5.20
   1   0 -10    3.50    2.80
   1   0 -10    1.90    2.60
   1   0 -10   -6.00    5.30
   1   0 -10    3.90    3.60
   1   0 -10    1.50    4.60
   1   0  -9  209.18   16.10
   1   0  -9  256.17   18.30
   1   0  -9  254.87   16.90
   1   0  -8    1.10    2.20
   1   0  -8   -6.10    3.90
   1   0  -8    0.40    2.90
   1   0  -8   -2.10    4.00
   1   0  -8   -1.50    2.30
  -1   0   8   -3.40    2.60
   1   0  -7  199.78   15.90
   1   0  -7  258.27   17.20
   1   0  -7  247.28   16.10
   1   0  -7  282.97   17.20
  -1   0   7  205.68   16.20
   1   0  -7  247.18   16.50
   1   0  -6    0.60    1.70
   1   0  -6    1.20    1.40
   1   0  -6   -2.80    2.90
   1   0  -6    3.50    2.20
   1   0  -6   -2.50    1.60
   1   0  -6   -2.40    1.30
   1   0  -6    1.90    2.80
  -1   0   6   -1.40    2.10
   1   0  -5 1524.55   97.59
   1   0  -5 1553.94   98.09
   1   0  -5 1373.06   97.99
   1   0  -5 1757.22   97.49
  -1   0   5 1364.86   97.89
   1   0  -5 1644.14   98.09
   1   0  -5 1442.36   97.59
   1   0  -5 1357.66   97.69
   1   0  -4    1.30    1.50
  -1   0   4   -0.20    1.20
   1   0  -4   -0.50    1.40
   1   0  -4   -0.10    1.50
  -1   0   4    2.10    2.10
   1   0  -4    1.10    2.50
   1   0  -4   -0.60    2.60
  -1   0   4    0.80    1.70
   1   0  -4   -1.40    2.60
   1   0  -4    3.80    1.90
  -1   0   3   66.09    4.80
   1   0  -3   67.69    5.50
   1   0  -3   63.49    4.70
   1   0  -3   64.59    4.80
  -1   0   3   70.89    5.30
   1   0  -3   62.99    4.70
  -1   0   3   63.99    4.80
   1   0  -3   68.99    5.40
   1   0  -3   66.89    4.90
  -1   0   3   57.39    4.50
   1   0  -2   -1.20    1.80
   1   0  -2    0.60    1.20
  -1   0   2    2.40    1.20
  -1   0   2   -1.30    1.20
   1   0  -2    1.50    1.20
  -1   0   2   -0.40    1.60
   1   0  -2    2.80    2.10
   1   0  -2   -0.80    1.30
  -1   0   1   14.90    1.80
  -1   0   1   16.70    1.60
   1   0  -1   20.40    2.00
  -1   0   1   21.20    2.00
   1   0  -1   16.90    1.50
   1   0  -1   15.90    2.10
   1   0  -1   13.90    2.10
   1   0   1   19.40    2.00
   1   0   1   16.50    1.60
  -1   0  -1   17.60    1.60
   1   0   1   17.40    1.80
  -1   0  -1   23.80    3.40
   1   0   1   21.40    2.50
  -1   0  -1   21.30    2.00
  -1   0  -1   16.20    2.20
   1   0   1   15.20    1.80
  -1   0  -1   19.30    2.10
  -1   0  -1   24.20    2.70
  -1   0  -2    4.30    2.00
  -1   0  -2    1.70    1.70
  -1   0  -2    0.40    1.30
   1   0   2    1.10    1.50
   1   0   2    2.50    1.70
   1   0   2   -0.80    2.40
   1   0   2    2.40    1.20
  -1   0  -2    1.20    2.20
  -1   0  -2    1.50    1.20
   1   0   3   46.10    4.70
  -1   0  -3   37.30    3.70
  -1   0  -3   38.70    4.20
  -1   0  -3   35.50    3.90
  -1   0  -4    4.60    2.00
  -1   0  -4    0.60    2.20
   1   0   4    0.90    2.40
  -1   0  -4   -0.70    2.60
   1   0   4    6.20    3.60
   1   0   4    1.40    1.80
  -1   0  -4    1.20    1.30
  -1   0  -4    2.60    2.70
  -1   0  -4    3.00    2.40
  -1   0  -5 1715.83  100.79
   1   0   5 1794.32  100.79
  -1   0  -5 1345.77  100.49
   1   0   5 1708.03  100.69
  -1   0  -5 1373.96  100.59
  -1   0  -5 1358.66  100.99
  -1   0  -6   -0.30    1.80
  -1   0  -6    2.80    2.40
  -1   0  -6    1.10    3.20
   1   0   6   -3.00    1.90
  -1   0  -6    1.00    2.50
  -1   0  -6    2.50    1.90
  -1   0  -6   -3.10    2.90
   1   0   6    5.60    2.40
  -1   0  -7   26.20    3.90
  -1   0  -7   36.90    6.10
  -1   0  -7   29.70    5.00
  -1   0  -7   26.70    4.10
  -1   0  -8    2.50    2.40
  -1   0  -8   -4.30    3.70
  -1   0  -8   -0.30    3.20
  -1   0  -9   23.40    5.00
  -1   0  -9   23.50    4.30
  -1   0 -10   -1.90    3.70
  -1   0 -10   -2.30    3.50
  -1   0 -10   -1.60    4.50
  -1   0 -10    0.40    2.60
  -1   0 -11   12.60    5.30
  -1   0 -11    2.70    4.10
  -1   0 -11    5.70    5.10
  -1   0 -11    9.70    3.50
  -1   0 -12   -2.60    4.20
  -1   0 -12    2.30    5.20
   1   1 -12  123.79   12.80
   1   1 -12  137.39   12.40
   1   1 -12  115.49   11.10
   1  -1 -12  110.69   12.60
   1  -1 -12  111.99   10.40
   1   1 -11   31.50    5.80
   1   1 -11   29.70    4.90
   1   1 -11   29.40    6.50
   1  -1 -11   25.70    5.20
   1  -1 -11   30.80    6.00
   1  -1 -11   28.80    4.50
   1  -1 -11   27.20    5.40
   1   1 -10  303.37   23.90
   1   1 -10  332.87   23.00
   1   1 -10  373.46   25.00
   1   1 -10  384.26   24.90
   1   1 -10  341.37   23.00
   1  -1 -10  348.27   24.90
   1  -1 -10  365.76   24.50
   1  -1 -10  359.76   23.30
   1  -1 -10  361.76   23.80
   1  -1 -10  292.27   23.00
   1   1  -9  465.05   31.40
   1   1  -9  468.05   32.00
   1   1  -9  461.95   31.50
   1   1  -9  538.35   33.50
   1  -1  -9  514.15   32.80
   1  -1  -9  488.15   33.50
   1  -1  -9  498.65   32.00
   1  -1  -9  459.55   31.40
   1  -1  -9  410.86   31.80
   1   1  -8   80.29    7.00
   1   1  -8   78.49    5.90
   1   1  -8   68.99    6.00
   1   1  -8   86.09    8.30
   1  -1  -8   75.59    7.70
   1  -1  -8   83.39    6.70
  -1  -1   8   56.79    6.60
   1  -1  -8   58.89    5.60
   1  -1  -8   76.79    8.30
   1  -1  -8   76.49    5.70
   1   1  -7 1088.89   74.79
   1   1  -7 1049.20   74.29
  -1   1   7 1167.58   74.19
   1   1  -7 1041.10   73.99
   1   1  -7 1089.39   73.99
   1   1  -7 1138.59   74.79
   1  -1  -7 1199.68   74.79
   1  -1  -7 1110.89   74.59
   1  -1  -7 1131.19   73.99
   1  -1  -7 1138.39   74.29
   1  -1  -7 1167.48   74.19
   1  -1  -7 1320.07   73.99
  -1   1   6   40.80    3.90
   1   1  -6   34.00    4.40
   1   1  -6   38.20    3.70
   1   1  -6   39.10    5.40
  -1   1   6   35.80    4.00
   1   1  -6   38.80    6.20
   1   1  -6   43.30    5.40
   1   1  -6   33.90    3.50
   1  -1  -6   40.50    3.90
   1  -1  -6   38.30    4.80
   1  -1  -6   44.70    4.00
   1  -1  -6   39.50    4.10
   1  -1  -6   34.80    5.20
   1  -1  -6   36.50    5.30
  -1  -1   6   37.20    3.50
  -1  -1   6   44.80    4.30
   1  -1  -6   40.40    3.90
  -1   1   5 1466.95   88.09
   1   1  -5 1281.37   88.39
   1   1  -5 1333.37   88.09
   1   1  -5 1298.27   87.89
  -1  -1   5 1204.58   88.29
   1  -1  -5 1292.67   87.99
  -1  -1   5 1587.14   88.09
   1  -1  -5 1331.27   87.99
   1  -1  -5 1382.16   88.39
   1  -1  -5 1332.07   87.99
   1  -1  -5 1379.96   88.29
   1   1  -4  994.60   61.89
  -1   1   4  882.31   61.49
   1   1  -4  977.40   61.79
   1   1  -4  940.91   61.39
   1   1  -4  919.11   61.59
   1   1  -4  912.41   61.39
  -1   1   4  907.71   61.69
   1  -1  -4  914.21   61.69
  -1  -1   4  875.31   61.69
   1  -1  -4  952.30   61.49
   1  -1  -4  944.11   61.79
   1  -1  -4 1046.90   61.79
  -1  -1   4 1015.60   61.59
  -1   1   3 1153.58   81.39
   1   1  -3 1275.97   81.49
  -1   1   3 1150.48   81.49
   1   1  -3 1266.07   81.59
   1   1  -3 1260.67   81.29
   1   1  -3 1368.36   81.69
   1   1  -3 1231.18   81.29
   1  -1  -3 1134.49   81.29
   1  -1  -3 1310.07   81.59
  -1  -1   3 1171.48   81.59
   1  -1  -3 1333.97   81.59
  -1  -1   3 1171.98   81.39
   1  -1  -3 1298.97   81.39
   1  -1  -3 1417.76   81.59
   1   1  -2 1364.86   88.99
   1   1  -2 1400.86   88.89
   1   1  -2 1263.87   89.09
   1   1  -2 1470.15   89.19
  -1   1   2 1576.14   89.09
  -1   1   2 1256.87   88.99
  -1   1   2 1282.57   89.09
   1  -1  -2 1433.56   88.99
  -1  -1   2 1380.26   88.99
   1  -1  -2 1354.36   89.09
  -1  -1   2 1284.37   88.89
  -1  -1   2 1298.97   89.09
   1  -1  -2 1285.27   88.89
   1  -1  -2 1501.65   89.09
   1  -1  -2 1420.86   89.09
  -1   1   1 1123.09   78.59
   1   1  -1 1157.78   78.59
   1   1  -1 1375.96   78.69
   1   1  -1 1158.48   78.69
  -1   1   1 1408.06   78.69
  -1   1   1 1041.50   78.59
   1   1  -1 1113.19   78.69
   1  -1  -1 1249.77   78.59
   1  -1  -1 1050.19   78.59
   1  -1  -1 1202.58   78.49
  -1  -1   1 1252.47   78.59
  -1  -1   1 1232.58   78.69
   1  -1  -1 1147.29   78.69
  -1  -1   1 1277.37   78.69
   1  -1  -1 1392.56   78.59
  -1   1  -1 1490.45   92.99
  -1   1  -1 1321.47   92.99
  -1   1  -1 1540.75   92.89
   1   1   1 1303.67   92.99
   1   1   1 1493.75   93.09
   1  -1   1 1370.26   92.99
   1  -1   1 1279.57   92.99
  -1  -1  -1 1448.76   92.99
  -1  -1  -1 1441.06   92.89
   1  -1   1 1561.84   92.89
  -1  -1  -1 1512.45   93.09
  -1   1  -2 1590.64   98.79
   1   1   2 1601.14   98.99
  -1   1  -2 1402.56   98.89
   1   1   2 1545.55   98.79
   1  -1   2 1514.25   98.89
  -1  -1  -2 1426.76   98.79
   1  -1   2 1596.24   98.79
  -1  -1  -2 1682.23   98.99
   1  -1   2 1257.07   98.69
  -1  -1  -2 1542.35   98.79
  -1  -1  -2 1580.74   98.79
   1   1   3 1707.53  103.49
  -1   1  -3 1324.77  103.19
  -1   1  -3 1667.93  103.49
  -1   1  -3 1310.27  103.39
  -1   1  -3 1729.73  103.29
   1   1   3 1717.73  103.29
  -1  -1  -3 1597.24  103.49
  -1  -1  -3 1769.92  103.29
  -1  -1  -3 1725.83  103.29
  -1  -1  -3 1451.45  103.19
   1  -1   3 1486.65  103.39
  -1   1  -4 1001.70   68.59
   1   1   4 1109.89   68.99
   1   1   4 1250.17   68.69
  -1   1  -4 1060.79   68.99
   1   1   4 1064.19   68.79
  -1   1  -4 1000.30   68.89
  -1  -1  -4  977.30   68.69
  -1  -1  -4  989.90   68.89
  -1  -1  -4  935.41   68.59
   1  -1   4 1066.99   68.69
  -1  -1  -4 1146.79   68.99
  -1   1  -5 2506.55  154.38
  -1   1  -5 2232.68  154.38
   1   1   5 2435.36  154.38
  -1   1  -5 2344.27  154.28
   1   1   5 2386.56  154.28
  -1  -1  -5 2378.96  154.78
   1  -1   5 2420.26  154.38
  -1  -1  -5 2365.26  154.68
  -1  -1  -5 2293.47  154.38
   1  -1   5 2546.65  154.38
  -1  -1  -5 2058.69  154.28
  -1  -1  -5 2561.14  154.38
   1   1   6   35.30    3.70
  -1   1  -6   22.60    4.10
  -1   1  -6   29.70    3.50
  -1   1  -6   26.90    5.40
  -1   1  -6   27.30    3.50
  -1  -1  -6   23.40    3.30
  -1  -1  -6   23.50    3.60
  -1  -1  -6   30.30    5.10
  -1  -1  -6   39.40    5.80
   1  -1   6   38.00    4.10
   1  -1   6   38.10    3.90
  -1  -1  -6   29.60    3.90
  -1   1  -7 1379.46   90.49
  -1   1  -7 1270.57   89.79
  -1   1  -7 1288.47   90.09
  -1   1  -7 1592.74   89.89
  -1  -1  -7 1542.25   89.99
  -1  -1  -7 1200.58   89.69
  -1  -1  -7 1355.26   90.39
   1  -1   7 1381.56   89.79
  -1  -1  -7 1263.17   89.99
   1  -1   7 1523.05   89.99
  -1   1  -8   -2.30    3.00
  -1   1  -8    0.60    2.20
  -1   1  -8   -0.40    3.90
  -1   1  -8   -1.60    2.60
  -1  -1  -8    1.10    3.70
  -1  -1  -8   -2.60    2.50
  -1  -1  -8    2.40    3.30
  -1  -1  -8   -0.50    3.20
  -1  -1  -8    1.40    3.90
  -1  -1  -8   -0.90    3.10
  -1   1  -9  417.86   30.70
  -1   1  -9  504.75   30.50
  -1   1  -9  502.65   31.50
  -1   1  -9  429.86   30.20
  -1  -1  -9  472.35   31.30
  -1  -1  -9  454.55   30.40
  -1  -1  -9  450.05   30.70
  -1  -1  -9  418.26   30.30
  -1  -1  -9  455.15   32.10
  -1   1 -10  114.39   11.40
  -1   1 -10  122.09    9.20
  -1   1 -10  115.79    9.90
  -1   1 -10  136.19   11.70
  -1   1 -10  113.09   10.30
  -1  -1 -10  122.09   11.30
  -1  -1 -10  106.29    9.70
  -1  -1 -10  129.99   11.70
  -1  -1 -10  132.89   10.60
  -1   1 -11   30.60    5.80
  -1   1 -11   26.80    5.50
  -1   1 -11   22.50    4.80
  -1  -1 -11   23.10    5.40
  -1  -1 -11   29.00    5.40
  -1  -1 -11   32.90    4.90
  -1  -1 -11   26.80    5.60
  -1   1 -12   43.70    7.00
  -1   1 -12   24.10    5.50
  -1  -1 -12   34.10    5.60
  -1  -1 -12   26.90    5.10
  -1  -1 -12   60.09   10.60
   1   2 -11   -5.70    5.10
   1   2 -11    2.40    5.00
   1   2 -11    2.50    4.10
   1  -2 -11    1.30    4.10
   1  -2 -11   -1.50    4.70
   1  -2 -11   -2.50    3.60
   1  -2 -11    0.60    3.60
   1  -2 -11   -0.20    2.40
   1   2 -10 1395.16   94.39
   1   2 -10 1465.15   95.79
   1   2 -10 1625.24   95.89
   1  -2 -10 1435.16   95.49
   1  -2 -10 1501.15   95.69
   1  -2 -10 1430.26   94.89
   1  -2 -10 1310.97   95.29
   1   2  -9    0.50    1.90
   1   2  -9    2.60    3.60
   1   2  -9   -3.00    4.70
   1   2  -9   -0.30    4.40
   1   2  -9    0.70    2.60
   1  -2  -9   -2.40    4.80
   1  -2  -9    2.30    4.10
   1  -2  -9   -0.30    2.20
   1  -2  -9    3.70    3.60
   1  -2  -9    9.10    3.20
   1  -2  -9    1.60    2.70
   1  -2  -9   -2.40    2.60
   1   2  -8  666.03   44.90
   1   2  -8  641.54   43.90
   1   2  -8  708.03   45.00
   1   2  -8  658.63   44.40
   1  -2  -8  638.74   44.00
   1  -2  -8  647.84   44.20
   1  -2  -8  681.93   44.20
   1  -2  -8  739.73   45.00
   1  -2  -8  659.83   44.70
   1   2  -7    8.90    2.90
   1   2  -7    2.20    3.90
   1   2  -7    9.20    3.10
   1   2  -7    7.30    1.80
   1   2  -7   10.80    3.90
   1   2  -7    6.20    2.20
   1  -2  -7    5.30    4.10
  -1  -2   7    5.30    2.80
   1  -2  -7    4.70    2.50
   1  -2  -7    5.20    2.80
   1  -2  -7    7.00    2.50
   1  -2  -7    7.00    4.10
   1  -2  -7    7.50    3.30
   1  -2  -7    4.10    3.50
   1   2  -6    5.40    1.80
   1   2  -6    3.00    3.10
   1   2  -6    4.10    3.20
   1   2  -6    4.00    2.50
  -1   2   6    2.70    2.50
   1   2  -6    4.70    1.40
   1   2  -6    9.30    3.80
  -1  -2   6    1.90    2.30
   1  -2  -6    5.50    2.90
   1  -2  -6    3.00    3.10
  -1  -2   6    4.40    2.60
   1  -2  -6    4.90    2.10
   1  -2  -6    1.70    2.10
   1  -2  -6    6.90    2.20
   1  -2  -6    8.40    3.00
   1  -2  -6    7.00    2.00
  -1  -2   6    5.00    1.60
  -1   2   5   -0.90    2.20
   1   2  -5    2.20    1.60
   1   2  -5   -0.60    3.10
   1   2  -5   -0.30    2.00
  -1  -2   5    3.50    2.10
   1  -2  -5   -4.30    1.90
   1  -2  -5   -1.40    2.30
   1  -2  -5    3.10    1.70
   1  -2  -5    4.50    2.50
   1  -2  -5    1.70    1.90
   1   2  -4 1428.56   93.29
  -1   2   4 1303.37   93.19
   1   2  -4 1377.06   93.09
   1   2  -4 1377.76   92.99
   1   2  -4 1366.96   93.49
  -1  -2   4 1457.05   93.19
   1  -2  -4 1507.55   93.19
   1  -2  -4 1652.93   93.09
   1  -2  -4 1346.27   93.29
  -1  -2   4 1378.56   93.39
   1  -2  -4 1598.74   93.39
   1  -2  -4 1405.86   93.29
  -1   2   3   -0.90    2.10
   1   2  -3    1.70    0.90
   1   2  -3   -0.50    1.90
   1   2  -3    0.80    1.40
   1   2  -3   -2.40    2.10
  -1   2   3   -0.20    1.80
  -1   2   3    3.80    2.60
   1  -2  -3    1.90    2.10
   1  -2  -3    6.10    2.20
   1  -2  -3   -0.70    1.70
   1  -2  -3   -0.20    1.60
  -1  -2   3    1.20    1.90
  -1  -2   3    2.20    2.10
  -1  -2   3    2.40    1.40
   1  -2  -3    3.50    1.80
   1  -2  -3    0.50    1.30
   1   2  -1   34.90    2.50
  -1   2   1   36.30    2.30
   1   2  -1   31.70    3.10
   1   2  -1   36.80    3.40
   1   2  -1   35.80    3.10
  -1   2   1   30.80    3.10
  -1   2   1   26.20    3.30
  -1   2   1   29.20    3.30
   1   2  -1   33.60    3.30
  -1   2   1   30.00    2.80
   1   2  -1   30.30    3.00
   1  -2  -1   31.10    3.10
   1  -2  -1   29.60    2.40
   1  -2  -1   29.70    2.90
  -1  -2   1   34.10    2.90
  -1  -2   1   31.00    2.40
   1  -2  -1   31.30    2.40
   1  -2  -1   26.80    2.80
   1  -2  -1   29.40    3.20
  -1  -2   1   31.90    3.10
  -1  -2   1   34.90    3.20
   1  -2  -1   31.70    3.20
   1   2   1   20.70    1.80
  -1   2  -1   22.90    3.10
  -1   2  -1   19.60    2.70
  -1   2  -1   21.60    2.50
   1   2   1   23.50    2.90
  -1   2  -1   19.30    3.00
  -1   2  -1   22.90    2.80
   1   2   1   22.00    3.50
   1  -2   1   22.40    2.90
   1  -2   1   22.20    2.60
  -1  -2  -1   18.80    2.80
  -1  -2  -1   19.30    1.80
  -1  -2  -1   18.30    2.70
  -1  -2  -1   23.90    3.40
   1  -2   1   16.40    2.40
  -1  -2  -1   22.00    1.90
   1   2   3    8.70    2.20
  -1   2  -3    5.20    2.10
  -1   2  -3    8.30    2.60
   1   2   3    6.50    2.90
  -1   2  -3    7.00    2.20
   1   2   3    5.00    1.80
  -1   2  -3    1.10    2.40
  -1  -2  -3    5.90    2.90
   1  -2   3    6.30    2.00
   1  -2   3    5.70    2.10
  -1  -2  -3    4.90    1.90
  -1  -2  -3    8.70    1.70
  -1  -2  -3    9.30    2.30
   1  -2   3    5.70    2.10
  -1  -2  -3    8.50    1.80
  -1   2  -4 1155.18   82.19
  -1   2  -4 1137.89   81.99
  -1   2  -4 1264.67   82.19
  -1  -2  -4 1477.85   82.29
   1  -2   4 1372.66   82.09
  -1  -2  -4 1150.38   81.99
  -1   2  -5   26.10    3.40
  -1   2  -5   29.60    3.80
  -1   2  -5   23.70    4.70
  -1   2  -5   25.30    2.90
  -1   2  -5   21.60    4.00
  -1  -2  -5   23.60    4.80
  -1  -2  -5   27.30    3.40
   1  -2   5   17.10    3.40
  -1  -2  -5   23.80    3.50
   1  -2   5   21.80    3.80
  -1  -2  -5   24.50    3.00
  -1  -2  -5   22.50    4.70
  -1   2  -6   16.10    2.80
  -1   2  -6   14.20    2.60
  -1   2  -6   15.80    2.90
   1   2   6   19.80    4.40
  -1   2  -6   19.70    3.70
  -1   2  -6   17.90    3.00
  -1  -2  -6   19.40    3.50
  -1  -2  -6   19.50    2.80
  -1  -2  -6   16.40    3.80
   1  -2   6   17.80    2.70
  -1  -2  -6   16.00    2.90
  -1  -2  -6   21.50    3.70
  -1  -2  -6   15.80    2.60
  -1   2  -7   -1.30    3.70
  -1   2  -7    0.80    2.50
  -1   2  -7    1.60    2.10
  -1   2  -7   -0.10    3.00
  -1   2  -7    0.30    3.10
  -1  -2  -7    0.40    3.50
  -1  -2  -7    2.50    2.80
  -1  -2  -7    0.80    3.50
   1  -2   7   -1.80    3.10
   1  -2   7    1.10    2.50
  -1  -2  -7   -2.80    2.10
  -1  -2  -7   -2.70    3.00
  -1  -2  -7   -2.30    2.60
  -1   2  -8 1296.57   87.99
  -1   2  -8 1511.05   89.09
  -1   2  -8 1319.27   88.49
  -1  -2  -8 1447.56   88.89
  -1  -2  -8 1259.67   88.19
  -1  -2  -8 1281.17   87.99
  -1  -2  -8 1336.47   88.29
  -1  -2  -8 1266.97   88.29
  -1  -2  -8 1459.75   88.89
  -1   2  -9    0.60    3.30
  -1   2  -9   -5.10    3.50
  -1   2  -9   -1.30    2.80
  -1   2  -9    1.80    4.40
  -1  -2  -9   -0.30    3.60
  -1  -2  -9   -4.40    3.80
   1  -2   9   -1.20    4.00
  -1  -2  -9    3.40    3.90
  -1  -2  -9   -2.20    3.30
  -1   2 -10 1091.59   77.39
  -1   2 -10 1164.48   77.89
  -1   2 -10 1261.37   78.59
  -1   2 -10 1256.07   78.69
  -1   2 -10 1360.56   77.49
   1  -2  10 1044.20   77.39
  -1  -2 -10 1286.77   78.39
  -1  -2 -10 1164.48   77.59
  -1  -2 -10 1016.60   77.39
  -1  -2 -10 1209.18   78.29
  -1   2 -11    5.50    3.30
  -1   2 -11    0.00    4.10
  -1   2 -11    1.10    4.90
  -1   2 -11    2.90    4.70
  -1  -2 -11    3.90    4.70
  -1  -2 -11   -3.90    3.00
  -1  -2 -11   -6.10    4.90
  -1  -2 -11    2.40    3.60
  -1  -2 -11   -3.30    3.30
   1   3 -11   11.60    4.40
   1   3 -11   12.40    6.10
   1   3 -11   15.40    5.60
   1  -3 -11   13.00    4.20
   1  -3 -11   10.80    4.60
   1  -3 -11   11.20    5.40
   1   3 -10  162.18   14.60
   1   3 -10  172.08   11.90
   1   3 -10  184.98   13.20
   1   3 -10  175.98   14.20
   1  -3 -10  153.08   12.40
   1  -3 -10  158.78   13.40
   1  -3 -10  178.68   14.20
   1  -3 -10  149.59   11.80
   1   3  -9  908.61   58.69
   1   3  -9  883.01   57.99
   1   3  -9  932.21   59.29
   1   3  -9  865.31   59.09
   1  -3  -9  846.22   58.09
   1  -3  -9  976.70   58.99
   1  -3  -9  801.22   57.99
   1  -3  -9  900.61   58.29
   1  -3  -9  853.71   58.39
   1  -3  -9  915.71   59.09
   1   3  -8   35.10    5.50
   1   3  -8   30.50    6.10
   1   3  -8   33.80    4.40
   1   3  -8   36.30    6.50
   1  -3  -8   24.80    4.60
   1  -3  -8   23.00    4.70
   1  -3  -8   33.00    4.40
   1  -3  -8   32.10    5.20
  -1  -3   8   21.50    3.60
   1  -3  -8   29.00    6.00
   1  -3  -8   31.00    5.70
   1  -3  -8   37.40    4.70
   1   3  -7 2002.50  138.69
   1   3  -7 2067.29  138.99
   1   3  -7 2181.08  139.49
  -1   3   7 2248.28  138.89
   1   3  -7 2183.08  139.49
   1  -3  -7 2115.49  138.89
  -1  -3   7 2016.70  138.69
  -1  -3   7 2128.69  138.89
   1  -3  -7 2307.77  139.19
   1  -3  -7 2086.09  138.89
   1  -3  -7 2152.28  139.29
   1   3  -6   17.80    3.40
   1   3  -6    9.50    3.50
   1   3  -6    8.70    2.90
   1   3  -6   11.50    3.60
   1  -3  -6   10.40    3.20
  -1  -3   6   24.80    3.30
   1   3  -5 2718.33  174.08
   1   3  -5 2680.23  173.58
   1   3  -5 2794.92  173.78
   1   3  -5 2569.74  173.68
  -1   3   5 2672.73  173.68
   1  -3  -5 2870.31  173.88
   1  -3  -5 2736.23  173.78
   1  -3  -5 2763.12  173.58
   1  -3  -5 2644.54  173.78
  -1  -3   5 2486.95  173.68
  -1  -3   5 2505.55  173.98
   1  -3  -5 2661.43  173.78
   1   3  -4  426.36   30.90
   1   3  -4  500.35   30.90
   1   3  -4  415.16   31.20
   1   3  -4  477.65   30.80
  -1   3   4  493.55   31.20
  -1   3   4  440.06   30.90
   1  -3  -4  466.85   30.90
   1  -3  -4  522.35   31.00
  -1  -3   4  469.55   30.70
  -1  -3   4  412.46   30.80
   1  -3  -4  523.15   30.80
   1  -3  -4  515.25   30.80
   1  -3  -4  525.15   31.10
   1  -3  -4  460.45   30.70
  -1  -3   4  429.16   31.10
   1  -3  -4  428.16   30.90
   1   3  -3  538.55   37.50
   1   3  -3  538.75   37.60
  -1   3   3  610.84   37.70
  -1   3   3  521.55   37.70
   1  -3  -3  527.35   37.60
  -1  -3   3  667.73   37.60
   1  -3  -3  517.75   37.60
   1  -3  -3  704.63   37.50
  -1  -3   3  548.15   37.80
  -1   3   2 1287.27   87.19
  -1   3   2 1508.65   87.19
   1   3  -2 1184.18   87.19
  -1   3   2 1504.55   87.19
   1  -3  -2 1194.28   87.19
  -1  -3   2 1251.27   87.19
  -1  -3   2 1508.15   87.19
  -1  -3   2 1234.18   87.09
   1  -3  -2 1532.25   87.19
  -1  -3   2 1211.28   87.29
  -1   3   1 1314.87   94.69
   1   3  -1 1377.46   94.89
  -1   3   1 1446.46   94.69
   1   3  -1 1542.15   94.79
   1   3  -1 1529.55   94.89
  -1   3   1 1423.76   94.79
   1   3  -1 1539.05   94.89
  -1   3   1 1334.57   94.79
   1   3  -1 1533.05   94.69
  -1   3   1 1495.25   94.79
  -1  -3   1 1444.36   94.79
   1  -3  -1 1439.36   94.79
  -1  -3   1 1528.65   94.79
   1  -3  -1 1434.46   94.79
  -1  -3   1 1487.65   94.69
  -1  -3   1 1445.96   94.79
   1  -3  -1 1634.64   94.89
   1  -3  -1 1372.86   94.79
   1  -3  -1 1326.67   94.69
  -1  -3   1 1551.04   94.79
  -1   3   0   97.69    7.40
  -1   3   0  103.89    7.20
  -1   3   0  109.49    7.30
   1   3   0  103.99    7.30
  -1   3   0  102.89    7.20
   1   3   0  105.19    7.50
   1   3   0  103.39    7.30
   1   3   0  110.79    7.00
  -1   3   0   93.79    7.10
   1   3   0  115.39    7.40
   1   3   0  115.39    7.10
  -1   3   0  101.89    7.60
   1  -3   0  107.69    7.20
  -1  -3   0  108.59    7.30
   1  -3   0  114.69    7.40
  -1  -3   0  102.39    7.50
   1  -3   0   98.69    7.50
  -1  -3   0   88.99    7.30
  -1  -3   0  103.29    7.30
  -1  -3   0  110.99    7.20
   1  -3   0   93.89    7.30
   1  -3   0  101.29    7.30
  -1   3  -1 1422.76   95.19
   1   3   1 1422.16   95.39
  -1   3  -1 1476.85   95.19
  -1   3  -1 1489.95   95.19
  -1   3  -1 1401.06   95.29
   1   3   1 1579.34   95.29
  -1   3  -1 1480.75   95.29
   1   3   1 1431.76   95.09
   1   3   1 1469.85   95.29
  -1  -3  -1 1496.35   95.29
   1  -3   1 1371.96   95.29
   1  -3   1 1510.05   95.19
  -1  -3  -1 1515.15   95.39
   1  -3   1 1485.05   95.19
  -1  -3  -1 1446.16   95.09
   1   3   2 1563.24   95.79
   1   3   2 1429.56   95.39
  -1   3  -2 1445.86   95.59
  -1   3  -2 1298.07   95.59
   1  -3   2 1416.86   95.59
  -1  -3  -2 1525.35   95.39
   1  -3   2 1620.64   95.59
   1   3   3  631.54   45.50
  -1   3  -3  690.13   45.50
   1   3   3  784.52   45.80
  -1   3  -3  766.52   45.50
  -1   3  -3  615.24   45.60
  -1   3  -3  696.43   45.40
  -1  -3  -3  595.44   45.40
  -1  -3  -3  743.93   45.20
  -1  -3  -3  718.53   45.50
   1  -3   3  709.53   46.00
  -1  -3  -3  600.94   45.50
  -1  -3  -3  763.42   45.70
   1  -3   3  722.63   45.20
  -1   3  -4  511.95   32.20
  -1   3  -4  463.15   32.40
   1  -3   4  438.26   32.20
  -1  -3  -4  513.65   32.20
  -1  -3  -4  500.35   32.10
  -1  -3  -4  493.05   31.90
   1  -3   4  501.95   32.20
  -1   3  -5 3985.20  268.97
  -1   3  -5 3778.02  269.17
  -1   3  -5 3835.42  268.97
  -1   3  -5 4118.69  269.27
  -1   3  -5 4632.04  268.97
  -1  -3  -5 3971.40  269.07
  -1  -3  -5 4486.15  268.97
  -1  -3  -5 3927.01  268.97
  -1  -3  -5 4076.99  269.07
   1  -3   5 4570.74  268.97
  -1  -3  -5 4275.97  268.77
   1  -3   5 4089.19  269.07
  -1   3  -6  153.88    9.20
  -1   3  -6  135.89    9.60
  -1   3  -6  120.09    9.60
  -1   3  -6  132.79    9.90
   1  -3   6  123.69    9.60
  -1  -3  -6  122.59    9.20
  -1  -3  -6  110.29   10.30
  -1  -3  -6  142.49    9.60
  -1  -3  -6  130.99    9.80
   1  -3   6  123.69    9.60
  -1  -3  -6  152.68    9.70
  -1   3  -7 2219.28  150.88
  -1   3  -7 2220.08  150.78
  -1   3  -7 2496.25  150.68
  -1   3  -7 2100.99  150.48
  -1   3  -7 2261.27  151.28
  -1  -3  -7 2365.16  150.68
  -1  -3  -7 2304.17  150.78
  -1  -3  -7 2292.07  151.08
  -1  -3  -7 2242.48  150.98
   1  -3   7 2546.95  150.68
  -1  -3  -7 2611.14  150.88
  -1  -3  -7 2156.08  150.78
  -1   3  -8   14.90    2.30
  -1   3  -8    9.20    3.50
  -1   3  -8   15.60    3.60
  -1   3  -8    9.50    4.40
  -1  -3  -8   11.30    3.60
  -1  -3  -8   13.50    4.00
  -1  -3  -8   15.40    2.80
  -1  -3  -8    9.70    2.80
  -1  -3  -8   16.20    3.30
  -1  -3  -8   13.40    3.40
   1  -3   8   10.10    3.00
  -1  -3  -8   12.20    3.90
  -1   3  -9  962.30   66.99
  -1   3  -9  992.20   66.69
  -1   3  -9 1092.59   68.09
  -1  -3  -9 1034.70   67.09
  -1  -3  -9 1025.50   66.99
  -1  -3  -9 1069.99   67.69
  -1  -3  -9  983.30   67.19
  -1  -3  -9  970.30   66.89
  -1  -3  -9 1086.79   67.69
  -1   3 -10   61.29    6.80
  -1   3 -10   57.29    5.10
  -1   3 -10   54.59    7.90
  -1   3 -10   74.19    9.10
  -1   3 -10   53.19    8.70
  -1  -3 -10   52.19    6.60
  -1  -3 -10   49.20    8.40
   1  -3  10   48.80    5.90
  -1  -3 -10   64.59    8.30
  -1  -3 -10   53.69    6.40
  -1   3 -11    7.30    5.60
  -1   3 -11   12.70    6.00
  -1   3 -11    7.10    3.60
  -1   3 -11   10.20    4.70
  -1  -3 -11    2.60    4.50
  -1  -3 -11    6.70    3.80
  -1  -3 -11    6.30    3.30
  -1  -3 -11    5.10    3.40
  -1  -3 -11    9.40    4.70
   1   4 -11    3.10    4.30
   1  -4 -11    6.40    4.00
   1  -4 -11    5.60    3.00
   1  -4 -11    8.20    4.50
   1  -4 -11   11.10    5.50
   1  -4 -11   10.10    3.40
   1   4 -10   17.20    5.70
   1   4 -10    7.40    5.50
   1   4 -10   21.40    4.80
   1  -4 -10   12.10    5.70
   1  -4 -10   14.60    3.60
  -1  -4  10   13.80    2.30
   1  -4 -10   14.50    5.10
   1  -4 -10    6.80    3.10
   1   4  -9  191.48   18.00
   1   4  -9  250.67   17.90
   1   4  -9  236.88   16.40
   1   4  -9  228.48   18.00
   1  -4  -9  230.68   17.60
   1  -4  -9  237.98   16.60
   1  -4  -9  222.28   16.60
   1  -4  -9  257.27   16.80
   1  -4  -9  237.98   16.60
   1  -4  -9  274.07   17.50
  -1   4   8   10.50    3.40
   1   4  -8   16.90    3.50
   1   4  -8   15.10    2.80
   1   4  -8   14.80    4.40
   1   4  -8   11.60    4.40
   1  -4  -8   12.80    3.10
   1  -4  -8    7.60    4.00
   1  -4  -8   12.10    3.50
   1  -4  -8   12.20    4.00
  -1  -4   8   10.40    2.30
   1  -4  -8   13.80    3.60
   1  -4  -8    7.80    2.80
   1   4  -7  308.67   19.50
   1   4  -7  298.37   19.00
  -1   4   7  262.47   18.60
   1   4  -7  301.07   19.50
   1   4  -7  225.88   18.30
   1  -4  -7  249.18   18.40
   1  -4  -7  287.47   19.10
   1  -4  -7  239.58   18.40
   1  -4  -7  307.27   18.70
  -1  -4   7  249.97   18.20
   1   4  -6   29.50    5.40
   1   4  -6   31.20    4.00
  -1   4   6   26.20    3.80
   1   4  -6   21.00    4.00
   1   4  -6   25.80    4.50
   1  -4  -6   22.90    4.60
   1  -4  -6   29.30    3.70
   1  -4  -6   33.50    4.00
  -1  -4   6   31.70    4.30
   1  -4  -6   40.10    4.00
   1  -4  -6   29.40    5.10
  -1  -4   6   25.10    4.70
   1  -4  -6   41.90    5.20
   1  -4  -6   24.10    4.20
   1   4  -5  838.32   55.29
  -1   4   5  804.62   55.69
   1   4  -5  802.72   55.79
   1   4  -5  816.62   55.49
   1   4  -5  799.12   55.39
  -1  -4   5  841.82   55.39
   1  -4  -5  896.21   55.29
   1  -4  -5  922.31   55.39
   1  -4  -5  846.62   55.49
   1  -4  -5  891.41   55.59
   1  -4  -5  853.61   55.49
  -1  -4   5  807.32   55.69
   1  -4  -5  808.12   55.19
   1  -4  -5  827.72   55.39
   1  -4  -5  893.31   55.69
  -1  -4   5  901.11   55.39
  -1   4   4   31.00    4.50
   1   4  -4   29.90    4.00
   1   4  -4   31.30    4.00
   1   4  -4   33.50    4.90
   1   4  -4   30.70    3.80
  -1   4   4   28.50    4.60
   1  -4  -4   32.10    6.20
   1  -4  -4   31.00    3.50
  -1  -4   4   30.40    4.50
  -1  -4   4   37.40    3.90
   1  -4  -4   25.60    3.70
  -1  -4   4   40.70    3.30
  -1  -4   4   42.70    3.80
   1  -4  -4   33.20    3.20
   1  -4  -4   33.80    3.60
   1  -4  -4   34.90    4.60
  -1   4   3   75.59    5.30
  -1   4   3   57.99    5.30
  -1   4   3   77.79    5.90
  -1   4   3   63.19    6.00
   1   4  -3   59.69    5.40
   1   4  -3   62.89    5.90
  -1  -4   3   55.99    5.10
   1  -4  -3   76.69    5.50
   1  -4  -3   74.39    5.80
  -1  -4   3   69.59    5.40
   1   4  -2  208.28   13.60
   1   4  -2  183.28   13.30
  -1   4   2  188.48   13.20
   1   4  -2  211.38   13.50
  -1   4   2  188.98   13.40
  -1   4   2  212.18   13.50
   1   4  -2  194.58   13.30
  -1  -4   2  210.88   13.50
  -1  -4   2  212.78   13.40
  -1  -4   2  205.68   13.30
   1  -4  -2  194.98   13.30
   1  -4  -2  187.68   13.40
   1  -4  -2  201.28   13.50
   1  -4  -2  174.68   13.10
   1  -4  -2  203.38   13.30
  -1  -4   2  195.78   13.40
   1   4  -1  162.98   10.10
  -1   4   1  143.79    9.80
   1   4  -1  150.78   10.00
   1   4  -1  145.89   10.10
   1   4  -1  153.68   10.10
  -1   4   1  152.58   10.20
   1   4  -1  154.78    9.90
  -1   4   1  136.59    9.90
  -1   4   1  132.59    9.80
  -1   4   1  130.69    9.90
   1  -4  -1  135.29   10.00
  -1  -4   1  145.19    9.80
   1  -4  -1  145.99   10.20
   1  -4  -1  136.69    9.80
   1  -4  -1  133.39    9.90
  -1  -4   1  156.28   10.10
  -1  -4   1  158.28   10.20
  -1  -4   1  143.29   10.00
  -1   4   0 1113.39   70.09
  -1   4   0  986.90   70.09
  -1   4   0 1056.59   70.09
   1   4   0 1235.18   70.29
  -1   4   0 1219.28   69.99
  -1   4   0  972.00   69.99
   1   4   0 1053.29   70.09
   1   4   0 1072.09   70.09
   1   4   0  985.00   69.99
   1   4   0 1177.68   70.09
   1  -4   0 1103.89   70.19
  -1  -4   0 1044.30   70.09
  -1  -4   0 1183.48   70.29
  -1  -4   0 1057.39   69.99
  -1  -4   0 1093.79   70.09
   1  -4   0 1005.50   70.09
   1  -4   0 1045.70   69.99
   1  -4   0 1088.49   70.09
   1  -4   0  958.10   69.99
  -1  -4   0 1104.99   70.09
   1   4   1  137.79    9.70
  -1   4  -1  134.19   10.20
  -1   4  -1  156.28   10.00
   1   4   1  136.09   10.40
   1   4   1  140.79    9.90
  -1   4  -1  138.29    9.90
  -1   4  -1  129.09   10.00
   1   4   1  149.79   10.10
  -1   4  -1  145.39   10.10
   1  -4   1  144.99    9.90
   1  -4   1  161.38   10.00
  -1  -4  -1  140.99   10.00
  -1  -4  -1  140.19    9.80
   1  -4   1  136.99   10.00
  -1  -4  -1  151.18    9.90
  -1  -4  -1  165.38   10.30
  -1  -4  -1  158.78   10.30
  -1   4  -2  216.28   13.70
  -1   4  -2  219.78   13.90
   1   4   2  200.58   14.10
   1   4   2  201.28   13.90
   1   4   2  215.38   13.90
  -1   4  -2  213.48   13.90
   1   4   2  202.08   13.50
  -1   4  -2  220.48   13.80
  -1  -4  -2  178.78   15.80
   1  -4   2  215.28   13.90
   1  -4   2  213.88   13.70
   1  -4   2  177.78   13.70
  -1  -4  -2  203.38   13.50
  -1  -4  -2  207.78   13.60
  -1  -4  -2  181.88   14.00
   1  -4   2  188.38   13.90
  -1  -4  -2  197.58   13.80
   1   4   3   99.89    8.40
  -1   4  -3  103.69    7.90
  -1   4  -3  107.49    8.10
  -1   4  -3  118.39    8.30
   1   4   3  112.79    8.30
  -1   4  -3  112.59    8.40
   1  -4   3  111.79    8.00
  -1  -4  -3  105.19    8.10
   1  -4   3  118.09    8.30
  -1  -4  -3  111.39    7.60
  -1  -4  -3   87.69    8.40
  -1  -4  -3  124.59    8.40
   1  -4   3  102.19    8.10
  -1  -4  -3  104.09    8.30
  -1  -4  -3  111.09    7.50
   1  -4   3  110.29    8.10
  -1   4  -4   31.60    4.10
  -1   4  -4   22.00    3.30
   1   4   4   27.00    4.80
   1   4   4   22.00    3.30
  -1   4  -4   18.80    2.90
  -1   4  -4   23.40    3.80
   1  -4   4   16.10    2.30
  -1  -4  -4   16.90    3.00
  -1  -4  -4   20.20    3.30
   1  -4   4   27.80    3.80
  -1  -4  -4   24.30    4.50
   1  -4   4   21.40    3.40
  -1   4  -5  475.95   32.80
  -1   4  -5  461.55   33.20
  -1   4  -5  547.05   33.00
   1   4   5  534.15   33.00
  -1  -4  -5  460.45   32.90
   1  -4   5  496.55   32.90
  -1  -4  -5  487.35   32.80
  -1  -4  -5  502.85   33.10
  -1  -4  -5  513.65   33.00
   1   4   6   44.60    6.20
  -1   4  -6   38.40    5.20
  -1   4  -6   45.80    6.00
  -1   4  -6   45.00    5.10
  -1   4  -6   37.90    4.70
  -1   4  -6   41.30    6.10
   1  -4   6   46.20    4.90
  -1  -4  -6   43.90    4.90
  -1  -4  -6   32.40    5.10
  -1  -4  -6   33.40    4.90
  -1  -4  -6   64.19    7.70
  -1  -4  -6   44.20    4.40
  -1  -4  -6   45.40    5.90
  -1  -4  -6   39.70    3.90
   1  -4   6   45.40    4.70
  -1   4  -8   -0.50    3.70
  -1   4  -8    1.80    4.10
  -1   4  -8    2.10    1.80
  -1   4  -8    5.40    3.10
  -1  -4  -8    2.00    3.40
  -1  -4  -8    1.90    3.30
  -1  -4  -8    1.50    3.30
  -1  -4  -8   -2.30    2.80
  -1  -4  -8   -1.20    2.40
   1  -4   8   -0.10    2.70
  -1  -4  -8   -5.20    3.00
  -1   4  -9  105.89    8.70
  -1   4  -9   86.49    9.10
  -1   4  -9   97.99   10.30
  -1   4  -9   86.89    7.20
  -1  -4  -9  120.59    8.10
  -1  -4  -9   79.39    8.10
  -1  -4  -9  101.79    8.50
   1  -4   9   91.79    8.10
  -1  -4  -9   95.59    9.60
  -1  -4  -9  105.99    9.20
  -1  -4  -9  105.39    8.80
  -1   4 -10   31.70    5.60
  -1   4 -10   33.50    3.70
  -1   4 -10   28.00    6.20
  -1   4 -10   28.40    4.60
  -1   4 -10   35.60    6.50
  -1  -4 -10   39.90    7.00
  -1  -4 -10   25.50    5.70
  -1  -4 -10   28.80    4.60
   1  -4  10   31.00    4.70
  -1  -4 -10   24.70    4.30
  -1   4 -11    2.10    3.60
  -1   4 -11    1.20    4.50
  -1  -4 -11    6.20    4.30
  -1  -4 -11    0.50    3.40
  -1  -4 -11    3.00    4.50
  -1  -4 -11    3.50    3.50
   1   5 -11    0.10    5.00
   1   5 -11    2.80    5.40
   1   5 -11   -4.10    4.50
   1  -5 -11   -0.10    2.90
   1  -5 -11   -2.80    2.80
   1  -5 -11    0.00    4.90
   1  -5 -11    0.30    2.90
   1  -5 -11    5.00    4.00
   1  -5 -11    5.30    3.80
   1   5 -10  367.26   24.60
   1   5 -10  374.16   23.90
   1  -5 -10  335.77   23.00
   1  -5 -10  288.87   22.80
   1  -5 -10  323.87   23.10
   1  -5 -10  344.57   24.10
   1   5  -9  211.78   14.40
   1   5  -9  194.58   15.00
   1   5  -9  202.68   15.50
  -1  -5   9  172.58   13.10
   1  -5  -9  174.18   13.70
   1  -5  -9  203.18   14.30
   1  -5  -9  177.48   13.80
   1  -5  -9  200.28   13.80
   1  -5  -9  189.78   13.60
   1  -5  -9  185.98   14.70
   1   5  -8   81.29    7.90
  -1   5   8   59.69    7.50
   1  -5  -8   73.69    7.10
   1  -5  -8   90.89    7.40
   1  -5  -8   68.19    6.80
   1  -5  -8   79.69    7.80
   1  -5  -8   70.79    6.50
   1  -5  -8   84.79    7.30
  -1  -5   8   75.79    6.40
   1   5  -7 1063.29   73.49
  -1   5   7 1127.69   73.79
   1   5  -7 1170.78   74.39
   1   5  -7 1123.09   74.29
   1   5  -7 1032.50   73.89
   1  -5  -7 1100.59   73.89
   1  -5  -7 1268.57   73.99
   1  -5  -7 1128.89   73.79
   1   5  -6   67.09    6.30
   1   5  -6   66.79    6.40
   1   5  -6   64.89    7.30
  -1   5   6   69.59    6.70
   1  -5  -6   63.09    6.10
   1  -5  -6   85.09    5.80
  -1  -5   6   70.99    6.10
   1  -5  -6   63.99    6.00
   1  -5  -6   66.79    6.60
   1  -5  -6   83.29    6.90
   1  -5  -6   54.89    5.50
   1   5  -5 1544.75  117.39
  -1   5   5 1824.42  117.39
   1   5  -5 2094.39  117.49
   1  -5  -5 1984.50  117.39
   1  -5  -5 2042.20  117.09
   1  -5  -5 1584.24  117.49
  -1  -5   5 1544.25  117.49
   1   5  -4  593.94   44.40
  -1   5   4  661.23   44.30
   1   5  -4  731.83   44.20
  -1  -5   4  711.93   43.90
  -1  -5   4  688.23   44.10
   1  -5  -4  581.54   44.10
   1  -5  -4  713.93   44.10
   1  -5  -4  701.33   44.30
   1  -5  -4  670.33   44.10
   1   5  -3 3554.94  226.68
  -1   5   3 3657.13  226.58
  -1   5   3 3880.21  226.78
   1   5  -3 3418.56  226.88
   1   5  -3 3010.90  226.38
   1   5  -3 3301.87  226.78
  -1   5   3 3358.96  226.58
  -1   5   3 3963.00  226.78
  -1  -5   3 3547.25  226.68
  -1  -5   3 3765.12  226.68
  -1  -5   3 3508.35  226.68
  -1  -5   3 3306.17  226.58
   1  -5  -3 2955.80  226.48
   1  -5  -3 3452.75  226.78
   1  -5  -3 3839.12  226.58
   1  -5  -3 3751.52  226.58
   1  -5  -3 3121.79  227.38
   1   5  -2 1430.16  105.69
   1   5  -2 1530.75  105.49
   1   5  -2 1762.92  105.69
  -1   5   2 1622.14  105.69
  -1   5   2 1585.84  105.59
  -1   5   2 1570.44  105.59
  -1   5   2 1739.13  105.79
   1   5  -2 1675.73  105.79
   1  -5  -2 1669.23  105.59
   1  -5  -2 1657.03  105.59
  -1  -5   2 1623.84  105.49
  -1  -5   2 1571.14  105.69
   1  -5  -2 1569.24  105.59
  -1  -5   2 1761.22  105.79
  -1  -5   2 1565.54  105.69
   1  -5  -2 1664.83  105.69
  -1  -5   2 1676.53  105.69
  -1  -5   2 1592.74  105.69
   1   5  -1 1129.89   70.79
   1   5  -1 1022.60   70.89
   1   5  -1 1146.09   70.79
  -1   5   1 1075.59   70.79
  -1   5   1 1100.39   70.79
  -1   5   1 1113.79   70.89
  -1   5   1 1112.39   70.79
  -1   5   1 1073.39   70.69
   1   5  -1 1103.39   70.89
   1  -5  -1 1021.40   70.79
  -1  -5   1 1103.29   70.89
  -1  -5   1 1108.79   70.69
  -1  -5   1 1136.39   70.79
   1  -5  -1 1109.29   70.69
  -1  -5   1 1104.89   70.99
   1  -5  -1 1086.09   70.79
  -1  -5   1 1028.00   70.79
   1  -5  -1 1056.59   70.89
   1  -5  -1 1043.40   70.89
  -1   5  -1  996.20   62.79
  -1   5  -1  944.41   62.99
  -1   5  -1 1000.40   62.89
   1   5   1  819.12   62.69
   1   5   1  989.60   63.09
   1   5   1 1002.50   62.89
  -1   5  -1  979.80   62.79
  -1   5  -1  966.10   62.79
   1   5   1  927.01   62.69
  -1   5  -1 1005.60   62.89
  -1  -5  -1  979.10   62.69
   1  -5   1 1011.50   62.89
  -1  -5  -1  917.91   62.99
   1  -5   1  923.41   62.89
   1  -5   1 1011.10   62.79
  -1  -5  -1  975.50   62.79
   1  -5   1 1015.00   62.89
  -1  -5  -1  980.60   62.89
  -1  -5  -1  882.81   62.69
   1   5   2 1681.13  113.29
  -1   5  -2 1666.63  113.49
  -1   5  -2 1727.73  113.59
   1   5   2 1731.03  113.69
  -1   5  -2 1795.12  113.49
  -1   5  -2 1825.12  113.39
   1   5   2 1929.91  113.59
  -1   5  -2 1738.63  113.49
  -1  -5  -2 1764.92  113.29
   1  -5   2 1845.42  113.59
   1  -5   2 1709.93  113.49
   1  -5   2 1816.42  113.49
  -1  -5  -2 1653.43  113.39
   1  -5   2 1731.13  113.49
  -1  -5  -2 1891.41  113.59
  -1  -5  -2 1678.63  113.69
  -1  -5  -2 1499.55  113.59
   1   5   3 3129.39  226.58
  -1   5  -3 3235.78  226.58
  -1   5  -3 3667.73  226.58
   1   5   3 3551.74  226.38
  -1   5  -3 3598.14  226.58
  -1   5  -3 3405.66  226.48
   1   5   3 3853.01  226.88
   1  -5   3 3524.35  226.48
  -1  -5  -3 3170.88  226.58
   1  -5   3 3387.96  226.68
  -1  -5  -3 3655.13  226.38
  -1  -5  -3 3748.43  226.28
   1  -5   3 3453.65  226.58
   1   5   4  730.63   46.00
   1   5   4  697.13   45.90
  -1   5  -4  741.23   45.60
  -1   5  -4  598.84   45.60
  -1  -5  -4  704.63   45.60
   1  -5   4  700.83   45.60
  -1  -5  -4  710.93   45.30
   1  -5   4  697.73   45.60
  -1  -5  -4  670.53   45.90
   1   5   5 2666.03  150.78
  -1   5  -5 2233.18  150.38
  -1   5  -5 2169.68  150.58
  -1   5  -5 2366.66  150.28
   1   5   5 2102.09  150.28
  -1  -5  -5 2452.65  150.08
   1  -5   5 2486.05  150.48
   1  -5   5 2361.86  150.28
  -1  -5  -5 2548.74  150.68
  -1  -5  -5 2383.96  150.18
  -1  -5  -5 2303.47  150.58
  -1  -5  -5 2118.39  150.58
  -1  -5  -5 2198.38  150.18
  -1  -5  -5 1981.20  150.28
  -1   5  -6   88.59    7.90
   1   5   6   88.39    8.30
   1   5   6   73.89    7.40
  -1   5  -6   77.89    7.00
  -1   5  -6   85.69    8.30
  -1   5  -6   94.19   10.60
  -1   5  -6   77.19    7.60
  -1  -5  -6   90.79    6.40
  -1  -5  -6   75.09    6.90
  -1  -5  -6   81.49    7.10
  -1  -5  -6   82.09    8.10
   1  -5   6   93.79    7.30
  -1  -5  -6   93.09    6.70
  -1  -5  -6   94.29    7.40
  -1  -5  -6   82.29    7.50
  -1   5  -7 1545.75   98.59
   1   5   7 1719.53   99.29
  -1   5  -7 1349.07   99.09
  -1   5  -7 1558.54   98.89
  -1  -5  -7 1625.84   98.49
  -1  -5  -7 1366.26   98.39
  -1  -5  -7 1395.96   98.79
  -1  -5  -7 1413.06   98.69
  -1  -5  -7 1490.15   98.69
   1  -5   7 1582.74   98.59
  -1  -5  -7 1576.74   98.59
  -1   5  -8   29.30    4.70
  -1   5  -8   47.10    5.80
  -1  -5  -8   44.80    4.10
  -1  -5  -8   34.60    5.60
  -1  -5  -8   29.70    5.40
  -1  -5  -8   45.90    5.00
  -1  -5  -8   18.80    4.20
  -1  -5  -8   27.70    4.40
  -1   5  -9  186.08   14.00
  -1   5  -9  203.28   14.70
  -1   5  -9  184.28   15.30
  -1  -5  -9  195.78   14.10
  -1  -5  -9  181.68   13.70
  -1  -5  -9  196.78   14.40
   1  -5   9  178.88   13.60
  -1  -5  -9  158.78   13.80
  -1  -5  -9  206.88   13.40
  -1  -5  -9  213.38   14.70
  -1   5 -10  136.59   12.00
  -1   5 -10  105.49   11.10
  -1   5 -10  131.69   10.80
  -1  -5 -10  115.69   10.60
  -1  -5 -10  136.19    9.90
  -1  -5 -10  132.89   10.90
  -1   5 -11    5.90    3.50
  -1   5 -11    8.30    5.20
  -1   5 -11    8.00    5.30
  -1   5 -11    8.80    4.90
  -1  -5 -11   12.80    4.20
  -1  -5 -11    2.30    6.40
  -1  -5 -11   13.00    4.70
  -1  -5 -11    9.10    3.50
  -1  -5 -11    1.90    2.80
  -1  -5 -11    4.90    3.40
   1   6 -11    3.50    4.60
   1   6 -11   -1.30    4.70
   1   6 -11   -2.30    5.20
   1  -6 -11   -0.10    4.60
   1  -6 -11   -1.90    3.70
   1  -6 -11    0.10    4.00
   1  -6 -11   -2.20    2.70
   1  -6 -11    3.40    3.10
   1  -6 -11   -2.90    3.00
   1   6 -10 1368.06   79.79
   1   6 -10 1194.88   79.29
   1   6 -10 1254.57   78.99
   1  -6 -10 1009.20   78.09
   1  -6 -10 1131.69   78.19
   1  -6 -10 1111.89   78.39
   1  -6 -10 1307.57   78.79
   1  -6 -10 1193.38   78.79
   1   6  -9   -4.90    4.40
   1   6  -9   -0.20    4.40
   1   6  -9   -1.20    4.80
   1  -6  -9   -2.40    2.60
   1  -6  -9    0.00    4.00
   1  -6  -9   -5.40    2.90
   1  -6  -9    0.60    3.20
   1  -6  -9   -2.40    3.30
   1  -6  -9    1.90    3.50
   1   6  -8  615.24   41.40
   1   6  -8  587.84   41.50
  -1   6   8  637.24   40.80
   1  -6  -8  629.64   40.60
   1  -6  -8  581.44   40.40
   1  -6  -8  617.54   41.00
   1  -6  -8  620.54   40.80
   1  -6  -8  611.74   40.90
   1   6  -7    6.10    3.70
   1   6  -7   -0.90    4.10
  -1   6   7    5.50    3.90
   1  -6  -7    0.80    2.90
  -1  -6   7    4.40    2.90
   1  -6  -7    6.80    3.10
   1  -6  -7    4.50    4.40
   1  -6  -7    0.10    3.00
   1  -6  -7    4.20    3.60
   1  -6  -7    3.20    2.70
   1   6  -6   57.49    6.50
  -1   6   6   54.79    6.30
   1   6  -6   57.49    7.10
  -1   6   6   55.59    6.90
   1  -6  -6   63.99    6.50
   1  -6  -6   66.49    6.60
   1  -6  -6   68.19    6.20
   1  -6  -6   48.40    7.80
   1  -6  -6   59.39    5.50
  -1  -6   6   61.09    5.80
   1  -6  -6   59.99    5.10
   1  -6  -6   52.39    5.70
   1   6  -5    8.00    2.60
  -1   6   5    7.40    3.30
  -1   6   5   16.90    3.60
   1   6  -5    8.60    3.50
   1   6  -5    4.30    3.00
  -1  -6   5    8.80    2.80
  -1  -6   5    6.50    3.00
   1  -6  -5    5.20    2.10
   1  -6  -5   10.00    3.20
  -1  -6   5   12.40    2.90
  -1  -6   5    8.00    2.00
   1  -6  -5    0.30    3.20
   1  -6  -5   16.80    2.70
   1  -6  -5   12.30    3.90
   1  -6  -5   10.40    2.60
   1  -6  -5    0.30    2.60
   1   6  -4 1880.81  123.69
  -1   6   4 1967.20  123.39
   1   6  -4 1718.63  123.79
  -1   6   4 2003.60  123.59
  -1   6   4 2031.60  123.69
   1   6  -4 1836.32  123.59
   1  -6  -4 2036.90  123.49
   1  -6  -4 2057.19  123.39
   1  -6  -4 1762.32  123.59
  -1  -6   4 2046.60  123.49
   1  -6  -4 2047.30  123.79
   1  -6  -4 1702.73  123.79
  -1  -6   4 1570.34  123.59
  -1  -6   4 1924.11  123.39
  -1   6   3   31.20    4.60
   1   6  -3   38.00    3.30
   1   6  -3   37.10    4.30
   1   6  -3   41.30    4.80
  -1   6   3   37.70    3.60
  -1   6   3   31.20    4.00
   1  -6  -3   42.80    3.00
  -1  -6   3   37.70    4.10
   1  -6  -3   37.80    4.70
   1  -6  -3   36.40    4.20
   1  -6  -3   40.30    3.90
  -1  -6   3   39.20    4.70
  -1  -6   3   40.40    4.40
  -1  -6   3   36.90    4.20
   1  -6  -3   29.50    4.60
   1   6  -2 9120.89  532.25
   1  -6  -2 7302.27  532.25
  -1   6   1  135.69   10.20
   1   6  -1  149.29   10.20
  -1   6   1  144.09   10.30
  -1   6   1  142.49    9.90
   1   6  -1  137.89   10.00
   1   6  -1  150.98   10.30
  -1   6   1  136.69    9.90
  -1   6   1  135.09    9.90
   1   6  -1  154.48   10.00
  -1  -6   1  139.99   10.20
   1  -6  -1  133.09    9.90
  -1  -6   1  155.78   10.30
   1  -6  -1  146.59   10.20
  -1  -6   1  156.08   10.30
  -1  -6   1  141.69   10.20
   1  -6  -1  148.89   10.40
   1  -6  -1  140.89   10.10
   1   6   1   99.99    7.60
  -1   6  -1  103.29    7.90
  -1   6  -1  102.39    8.00
   1   6   1   93.79    8.60
   1   6   1  107.49    7.80
  -1   6  -1  122.69    7.80
  -1   6  -1  108.39    8.00
   1   6   1  112.59    8.20
   1  -6   1  106.29    8.10
  -1  -6  -1  110.69    7.80
   1  -6   1  127.99    7.80
  -1  -6  -1  105.89    8.00
   1  -6   1  108.39    7.90
  -1  -6  -1  115.29    8.40
   1  -6   1  104.39    8.40
  -1  -6  -1  113.29    7.70
  -1  -6  -1  107.39    8.00
  -1   6  -2 9030.20  569.64
  -1   6  -2 9075.69  569.54
  -1  -6  -2 8255.07  569.54
  -1   6  -3   27.40    4.30
   1   6   3   23.60    3.00
  -1   6  -3   20.40    3.10
   1   6   3   29.10    4.70
  -1  -6  -3   25.40    4.70
  -1  -6  -3   21.50    3.30
  -1  -6  -3   26.30    3.10
   1  -6   3   25.60    4.20
  -1   6  -4 1961.90  126.79
  -1   6  -4 1649.04  126.79
   1   6   4 2069.79  127.09
   1   6   4 1719.23  126.79
  -1   6  -4 1841.52  126.49
  -1   6  -4 2144.09  126.79
  -1  -6  -4 1973.90  126.49
   1  -6   4 1943.21  126.79
  -1  -6  -4 2023.90  127.09
   1  -6   4 1927.61  126.79
  -1  -6  -4 2011.50  126.49
   1  -6   4 2022.20  126.79
   1  -6   4 2047.10  127.39
  -1   6  -5   20.10    3.20
   1   6   5   20.50    3.60
   1   6   5   22.90    4.50
  -1   6  -5   16.10    4.00
  -1   6  -5   26.20    5.40
  -1   6  -5   13.00    3.30
  -1  -6  -5   15.70    3.10
  -1  -6  -5   12.30    2.50
   1  -6   5   17.50    3.20
   1  -6   5   10.80    5.70
   1  -6   5   13.00    1.90
   1  -6   5   21.20    3.30
  -1  -6  -5   13.70    3.20
  -1  -6  -5   22.00    4.20
  -1  -6  -5   20.20    3.10
  -1  -6  -5   14.20    3.60
   1  -6   5   12.20    2.10
   1   6   6   56.99    7.20
  -1   6  -6   45.30    6.00
   1   6   6   39.10    6.20
  -1   6  -6   46.90    6.20
   1  -6   6   49.60    5.90
  -1  -6  -6   49.99    6.50
  -1  -6  -6   44.20    4.80
  -1  -6  -6   50.99    4.50
  -1  -6  -6   35.30    5.70
  -1  -6  -6   55.19    5.90
  -1   6  -7    5.00    4.30
   1   6   7   12.80    5.50
  -1   6  -7   11.00    3.70
   1   6   7    4.90    3.90
  -1   6  -7    2.20    4.00
  -1  -6  -7    7.90    3.00
  -1  -6  -7   12.00    3.50
   1  -6   7    7.10    4.30
  -1  -6  -7    8.10    2.50
  -1  -6  -7    1.20    3.40
  -1  -6  -7    9.90    3.00
  -1  -6  -7    0.10    3.00
  -1   6  -8 1002.30   63.29
  -1   6  -8  994.60   62.49
   1   6   8 1030.90   63.39
  -1  -6  -8  950.30   62.49
  -1  -6  -8  977.40   62.09
  -1  -6  -8  896.71   62.49
   1  -6   8  942.71   62.39
  -1  -6  -8  951.40   62.59
  -1  -6  -8  910.61   62.69
  -1  -6  -8  849.52   62.19
  -1   6  -9    7.10    4.00
  -1   6  -9   -0.40    4.70
  -1   6  -9   -2.80    3.90
   1  -6   9    2.60    4.70
  -1  -6  -9    6.40    3.20
  -1  -6  -9    5.30    3.20
  -1  -6  -9   -2.30    2.80
  -1  -6  -9    3.10    3.60
  -1  -6  -9    5.30    3.90
  -1   6 -10 1008.30   71.79
  -1   6 -10 1135.39   73.09
  -1   6 -10 1089.59   72.39
  -1  -6 -10 1109.79   72.19
  -1  -6 -10 1070.59   71.99
  -1  -6 -10 1157.88   72.09
  -1  -6 -10 1020.30   71.99
  -1  -6 -10 1170.48   73.19
  -1   6 -11    1.90    5.10
  -1   6 -11    0.80    3.90
  -1   6 -11   -0.80    5.20
  -1  -6 -11    3.30    3.70
  -1  -6 -11   -5.50    5.90
  -1  -6 -11    0.10    4.60
  -1  -6 -11    3.50    4.70
  -1  -6 -11    3.50    3.30
  -1  -6 -11   -2.10    3.10
   1   7 -11   23.30    7.10
   1   7 -11   32.00    6.40
   1  -7 -11   17.90    5.70
   1  -7 -11   22.80    4.60
   1  -7 -11   27.60    4.20
   1  -7 -11   28.90    6.10
   1  -7 -11   35.10    6.40
   1  -7 -11   24.10    3.70
   1   7 -10   50.29    6.70
   1   7 -10   42.40    9.00
   1   7 -10   43.90    8.30
   1  -7 -10   34.60    6.60
   1  -7 -10   35.80    6.70
   1  -7 -10   31.10    6.40
   1  -7 -10   45.00    5.50
   1  -7 -10   45.40    8.20
   1  -7 -10   35.10    6.00
   1   7  -9  503.85   32.40
   1   7  -9  521.25   33.20
   1   7  -9  445.16   32.60
  -1   7   9  491.95   32.00
   1  -7  -9  448.26   31.40
   1  -7  -9  450.55   32.00
   1  -7  -9  451.55   32.10
   1  -7  -9  489.05   31.80
   1  -7  -9  448.56   31.70
   1   7  -8   18.00    4.30
  -1   7   8   14.70    4.50
   1   7  -8   11.20    4.80
   1   7  -8   14.00    5.00
   1  -7  -8   11.00    3.20
  -1  -7   8    9.00    3.10
   1  -7  -8   11.20    3.90
   1  -7  -8    7.70    3.80
   1  -7  -8    7.70    3.60
   1  -7  -8   13.60    3.40
   1  -7  -8   11.50    3.00
   1   7  -7 1404.36  101.99
   1   7  -7 1424.36  101.69
  -1   7   7 1734.23  101.99
  -1   7   7 1613.74  101.59
  -1  -7   7 1637.74  101.69
   1  -7  -7 1560.64  101.39
   1  -7  -7 1604.44  101.49
   1  -7  -7 1474.45  101.79
   1  -7  -7 1438.36  101.09
   1  -7  -7 1643.24  101.29
  -1   7   6   45.10    6.50
   1  -7  -6   42.00    4.40
  -1   7   5 4940.91  324.47
   1   7  -5 4483.25  324.47
  -1   7   5 5182.68  325.57
  -1  -7   5 5215.88  324.17
  -1  -7   5 5336.67  324.37
   1  -7  -5 5136.29  324.27
   1  -7  -5 5258.77  324.77
   1  -7  -5 4436.16  324.67
   1   7  -4  163.98   11.60
   1   7  -4  163.68   11.90
  -1   7   4  163.68   12.10
   1   7  -4  152.38   10.90
  -1   7   4  163.38   12.00
   1   7  -4  157.88   12.10
  -1   7   4  170.98   11.50
   1  -7  -4  161.08   11.20
   1  -7  -4  177.88   12.40
  -1  -7   4  173.08   12.20
   1  -7  -4  172.58   11.00
  -1  -7   4  154.68   11.60
   1  -7  -4  173.08   11.40
   1  -7  -4  167.58   12.70
   1  -7  -4  162.68   11.80
   1  -7  -4  168.68   12.10
  -1  -7   4  149.19   11.60
  -1  -7   4  154.28   11.50
   1   7  -3 4638.94  271.17
  -1   7   3 4167.78  270.67
   1   7  -3 3897.61  270.67
   1   7  -3 4596.14  270.97
   1   7  -3 4613.84  271.07
  -1   7   3 3976.30  270.77
  -1   7   3 3831.22  270.97
  -1   7   3 4048.80  270.97
  -1  -7   3 4089.49  270.87
   1  -7  -3 4252.77  270.77
  -1  -7   3 3645.14  270.87
   1  -7  -3 4211.48  270.87
   1  -7  -3 3876.61  270.77
   1  -7  -3 4014.50  270.97
  -1  -7   3 4123.09  270.97
   1  -7  -3 4408.76  271.07
  -1  -7   3 4237.68  271.07
  -1  -7   3 4181.28  270.97
   1  -7  -3 4525.35  271.27
  -1   7   2  559.44   37.50
  -1   7   2  570.64   37.60
   1   7  -2  592.14   37.40
  -1   7   2  603.74   38.00
   1   7  -2  546.95   37.70
  -1   7   2  569.14   37.30
   1   7  -2  599.24   38.00
   1   7  -2  556.04   37.60
   1  -7  -2  588.04   37.40
  -1  -7   2  589.64   37.80
  -1  -7   2  569.44   37.70
  -1  -7   2  548.35   37.70
   1  -7  -2  564.34   37.50
   1  -7  -2  595.14   37.50
  -1  -7   2  528.35   37.60
  -1   7   1 2547.25  163.18
   1   7  -1 2569.54  163.28
   1   7  -1 2629.24  163.18
  -1   7   1 2393.66  163.08
  -1   7   1 2493.35  163.18
   1   7  -1 2521.65  163.18
   1   7  -1 2659.53  163.08
  -1   7   1 2511.55  163.08
  -1   7   1 2343.47  162.98
   1  -7  -1 2307.17  162.98
   1  -7  -1 2424.56  163.08
  -1  -7   1 2485.35  163.18
  -1  -7   1 2579.64  163.18
  -1  -7   1 2577.04  163.08
   1  -7  -1 2553.54  163.28
  -1  -7   1 2553.04  163.18
  -1  -7   1 2374.66  163.18
   1  -7  -1 2549.94  163.18
  -1  -7   1 2678.03  163.38
   1  -7  -1 2493.65  163.08
  -1   7   0   11.30    2.40
  -1   7   0   20.40    2.90
  -1   7   0   12.90    2.40
   1   7   0   18.90    3.40
   1   7   0   17.50    2.80
   1   7   0   16.30    2.90
   1   7   0   24.10    3.30
  -1   7   0   12.90    2.50
   1   7   0   12.20    2.40
   1  -7   0   17.00    3.10
   1  -7   0   18.00    3.30
  -1  -7   0   13.10    2.50
  -1  -7   0   17.20    2.60
   1  -7   0   14.10    2.70
   1  -7   0   21.00    3.90
  -1  -7   0   23.10    4.00
  -1  -7   0   18.70    3.30
  -1   7  -1 2639.64  167.48
  -1   7  -1 2459.35  167.58
   1   7   1 2394.66  167.38
   1   7   1 2351.96  167.38
  -1   7  -1 2612.74  167.58
   1   7   1 2461.15  167.78
   1   7   1 2695.53  167.58
  -1   7  -1 2608.24  167.58
  -1   7  -1 2653.63  167.58
  -1  -7  -1 2526.25  167.58
  -1  -7  -1 2655.13  167.38
   1  -7   1 2622.54  167.58
  -1  -7  -1 2675.73  167.88
  -1  -7  -1 2603.24  167.58
   1  -7   1 2842.22  167.58
  -1  -7  -1 2589.64  167.48
   1  -7   1 2567.74  167.58
   1  -7   1 2486.95  167.68
  -1   7  -2  517.45   32.00
  -1   7  -2  496.25   31.80
   1   7   2  457.15   31.60
   1   7   2  512.45   32.20
  -1   7  -2  465.15   31.90
  -1   7  -2  520.05   32.30
   1  -7   2  438.76   31.90
  -1  -7  -2  496.25   32.60
  -1  -7  -2  446.56   31.60
   1  -7   2  475.05   31.80
   1  -7   2  497.15   31.90
  -1  -7  -2  475.75   31.80
   1  -7   2  466.45   32.20
  -1  -7  -2  494.25   31.70
  -1   7  -3 4609.04  272.97
   1   7   3 4201.78  273.07
  -1   7  -3 4150.58  272.77
   1   7   3 4464.95  272.87
   1   7   3 4078.09  272.57
  -1   7  -3 4203.98  272.57
  -1   7  -3 4009.30  272.87
  -1  -7  -3 4320.77  272.57
   1  -7   3 4737.83  272.97
  -1  -7  -3 4332.27  272.77
   1  -7   3 3739.43  272.67
  -1  -7  -3 4364.66  272.87
   1  -7   3 4375.16  272.77
  -1  -7  -3 3872.11  272.57
  -1  -7  -3 4378.16  273.17
   1  -7   3 3562.94  273.47
   1  -7   3 4060.49  272.77
   1   7   4   52.99    5.70
  -1   7  -4   62.69    4.90
  -1   7  -4   41.20    5.30
  -1  -7  -4   50.59    6.10
  -1  -7  -4   39.30    5.20
   1  -7   4   56.99    5.10
   1  -7   4   38.90    5.20
   1   7   5 4854.91  338.07
  -1   7  -5 4712.73  338.37
   1   7   5 5618.84  338.47
  -1   7  -5 4759.42  338.07
  -1   7  -5 5043.90  337.77
  -1   7  -5 5748.72  338.17
   1  -7   5 5708.73  338.07
  -1  -7  -5 4953.40  338.37
  -1  -7  -5 5497.35  337.77
  -1  -7  -5 5292.87  337.77
   1  -7   5 5483.25  338.07
   1  -7   5 4463.55  337.77
  -1  -7  -5 5589.54  338.17
  -1   7  -6   81.59    6.20
  -1   7  -6   69.99    7.80
   1   7   6   89.69    7.70
  -1   7  -6   84.79    7.70
   1   7   6   74.39    8.60
  -1   7  -6   96.99    8.40
  -1  -7  -6  104.89    8.20
  -1  -7  -6   74.39    6.70
   1  -7   6   89.49    8.40
  -1  -7  -6   83.19    6.70
  -1  -7  -6   80.09    7.70
  -1  -7  -6   80.79    6.80
  -1  -7  -6   98.09    7.10
  -1  -7  -6   63.49    7.90
   1   7   7 1748.53  104.99
   1   7   7 1665.73  104.49
  -1   7  -7 1454.15  104.79
  -1   7  -7 1698.53  104.39
  -1   7  -7 1400.26  104.39
  -1  -7  -7 1478.85  104.29
  -1  -7  -7 1649.83  104.09
   1  -7   7 1700.83  104.29
  -1  -7  -7 1463.55  104.69
  -1  -7  -7 1644.94  104.39
  -1  -7  -7 1669.83  103.99
  -1   7  -8    7.60    3.80
  -1   7  -8   10.60    4.20
  -1   7  -8    2.70    4.60
   1   7   8   10.20    6.00
  -1  -7  -8   15.40    3.30
  -1  -7  -8    7.00    3.90
  -1  -7  -8    9.20    2.90
   1  -7   8   12.60    4.80
  -1  -7  -8   -0.80    3.70
  -1  -7  -8    9.70    3.60
  -1  -7  -8   11.70    3.30
  -1   7  -9  708.43   47.40
  -1   7  -9  710.43   46.90
   1   7   9  736.93   47.90
  -1   7  -9  727.53   47.90
  -1  -7  -9  769.32   47.00
  -1  -7  -9  684.93   46.90
  -1  -7  -9  669.33   47.00
  -1  -7  -9  713.93   47.10
  -1  -7  -9  663.33   46.60
  -1  -7  -9  681.83   46.40
  -1   7 -10   11.60    4.90
  -1   7 -10   10.00    4.30
  -1   7 -10   12.80    5.70
  -1  -7 -10   12.40    3.60
  -1  -7 -10    5.60    4.40
  -1  -7 -10   12.10    4.00
  -1  -7 -10   12.90    3.40
  -1   7 -11   16.50    6.70
  -1   7 -11   18.60    5.50
  -1   7 -11   12.40    6.40
  -1  -7 -11   18.80    4.20
  -1  -7 -11   13.40    4.20
  -1  -7 -11    9.70    3.70
  -1  -7 -11   16.50    3.60
  -1  -7 -11   15.50    4.70
   1   8 -10  244.88   17.20
   1  -8 -10  194.78   15.50
   1  -8 -10  250.87   16.40
   1  -8 -10  181.98   16.50
   1  -8 -10  232.28   16.10
   1  -8 -10  231.38   16.80
   1   8  -9  179.28   13.30
   1   8  -9  178.58   14.20
  -1   8   9  144.39   12.70
   1   8  -9  167.98   13.50
   1  -8  -9  152.78   11.90
   1  -8  -9  141.99   12.40
  -1  -8   9  133.59   11.60
   1  -8  -9  159.18   12.60
   1  -8  -9  164.38   12.00
   1  -8  -9  177.18   12.60
   1  -8  -9  154.08   11.60
   1   8  -8  104.29   10.30
   1   8  -8   92.59    9.40
   1   8  -8   91.59    9.70
  -1   8   8   89.19    9.20
   1  -8  -8   88.19    8.60
   1  -8  -8   94.29    7.70
   1  -8  -8   97.49    9.10
   1  -8  -8   93.09    7.90
   1  -8  -8   82.79    8.30
   1  -8  -8   98.39    8.00
  -1  -8   8   96.69    8.70
  -1   8   7  180.98   15.60
  -1   8   7  226.48   15.40
   1  -8  -7  206.18   14.80
  -1  -8   7  198.58   16.20
   1  -8  -7  212.88   14.50
   1  -8  -7  218.88   15.00
   1  -8  -7  222.08   15.20
  -1   8   6    8.10    4.40
  -1   8   6    5.30    3.80
   1   8  -6    3.90    3.90
   1   8  -6    2.60    3.60
  -1  -8   6    1.00    2.20
   1  -8  -6    2.40    3.10
  -1  -8   6    3.30    3.40
   1  -8  -6    5.00    2.20
   1  -8  -6    5.60    3.50
   1  -8  -6    7.10    2.90
   1  -8  -6    5.90    2.40
   1  -8  -6   -1.20    4.00
   1   8  -5  627.54   46.60
   1   8  -5  608.14   46.40
  -1   8   5  756.12   46.40
  -1   8   5  754.52   46.60
   1  -8  -5  720.43   46.10
   1  -8  -5  743.43   45.80
  -1  -8   5  723.93   46.00
   1  -8  -5  711.03   46.80
   1  -8  -5  618.24   45.80
  -1  -8   5  714.03   46.20
   1  -8  -5  734.83   46.00
   1   8  -4  731.53   47.80
   1   8  -4  788.32   48.10
   1   8  -4  670.23   47.90
  -1   8   4  814.42   48.00
  -1   8   4  680.53   47.60
   1   8  -4  685.03   47.30
  -1   8   4  682.73   47.80
  -1  -8   4  758.32   47.80
  -1  -8   4  687.13   47.70
   1  -8  -4  701.63   47.90
   1  -8  -4  731.33   47.50
  -1  -8   4  805.32   47.70
   1  -8  -4  780.82   48.30
   1  -8  -4  710.73   47.50
   1  -8  -4  702.33   47.90
   1  -8  -4  706.83   47.60
  -1  -8   4  707.23   47.80
   1   8  -3  153.78   10.90
  -1   8   3  159.28   11.50
  -1   8   3  153.88   12.70
   1   8  -3  149.09   11.50
  -1   8   3  162.58   10.80
   1   8  -3  176.48   11.70
  -1   8   3  167.08   11.70
   1   8  -3  170.38   11.30
  -1  -8   3  155.58   11.40
  -1  -8   3  155.08   11.30
  -1  -8   3  159.48   11.40
   1  -8  -3  132.89   11.80
  -1  -8   3  161.48   11.40
   1  -8  -3  160.48   11.10
   1  -8  -3  179.58   11.40
   1  -8  -3  143.29   11.00
  -1   8   2 1283.77   81.99
   1   8  -2 1419.86   81.99
   1   8  -2 1344.27   81.69
   1   8  -2 1241.78   81.79
  -1   8   2 1125.89   81.79
   1   8  -2 1284.47   81.99
  -1   8   2 1116.19   81.49
  -1   8   2 1165.48   81.79
  -1  -8   2 1169.28   82.19
  -1  -8   2 1212.48   81.79
   1  -8  -2 1262.87   81.99
   1  -8  -2 1282.17   82.09
  -1  -8   2 1270.07   82.19
  -1  -8   2 1207.08   81.59
   1  -8  -2 1128.39   81.69
  -1  -8   2 1419.56   81.99
  -1  -8   2 1407.46   82.09
   1  -8  -2 1102.09   81.59
   1  -8  -2 1410.76   82.29
   1   8  -1   22.90    3.50
  -1   8   1   25.80    3.10
  -1   8   1   23.00    3.90
  -1   8   1   28.70    4.30
  -1   8   1   24.40    3.50
  -1   8   1   24.30    3.40
   1   8  -1   23.70    4.10
   1   8  -1   22.30    3.70
   1   8  -1   25.10    4.00
   1  -8  -1   26.40    3.60
  -1  -8   1   29.90    4.20
   1  -8  -1   16.80    4.80
  -1  -8   1   29.00    3.80
   1  -8  -1   29.10    4.30
   1  -8  -1   20.00    3.40
  -1  -8   1   26.70    3.50
  -1  -8   1   30.10    3.90
  -1  -8   1   27.20    4.30
   1   8   0 1781.62  109.79
   1   8   0 1693.13  109.89
  -1   8   0 1696.53  109.89
  -1   8   0 1846.62  109.69
   1   8   0 1515.95  109.79
  -1   8   0 1626.34  109.89
   1   8   0 1632.54  110.19
  -1  -8   0 1624.34  109.79
   1  -8   0 1561.34  109.79
   1  -8   0 1618.84  110.09
  -1  -8   0 1645.04  109.89
  -1  -8   0 1930.01  110.59
   1  -8   0 1528.45  110.09
  -1  -8   0 1860.41  109.99
   1  -8   0 1768.02  109.89
  -1   8  -1   32.50    4.00
   1   8   1   29.70    3.60
   1   8   1   37.40    5.00
  -1   8  -1   36.20    4.50
   1   8   1   34.40    5.30
  -1   8  -1   35.20    3.90
   1   8   1   30.60    3.80
  -1   8  -1   42.40    4.00
   1  -8   1   35.50    4.90
   1  -8   1   35.50    4.30
  -1  -8  -1   37.10    3.80
  -1  -8  -1   39.00    5.00
   1  -8   1   39.00    3.90
   1  -8   1   38.00    4.20
  -1  -8  -1   32.90    3.50
  -1  -8  -1   37.40    4.10
   1   8   2 1108.49   80.79
  -1   8  -2 1265.27   80.79
  -1   8  -2 1290.27   80.49
  -1   8  -2 1195.28   80.59
   1   8   2 1281.77   80.59
  -1   8  -2 1109.39   80.49
   1   8   2 1145.69   80.29
  -1   8  -2 1412.26   80.59
   1  -8   2 1171.88   80.59
   1  -8   2 1378.86   80.69
   1  -8   2 1197.38   80.49
   1  -8   2 1201.08   80.59
  -1  -8  -2 1349.66   80.29
  -1  -8  -2 1196.08   80.39
  -1  -8  -2 1216.28   80.49
  -1  -8  -2 1232.38   80.59
   1   8   3  173.78   11.90
  -1   8  -3  181.28   12.40
   1   8   3  162.38   12.70
  -1   8  -3  190.88   12.10
  -1   8  -3  181.38   12.20
  -1   8  -3  190.48   12.40
   1   8   3  176.68   12.60
   1  -8   3  180.68   12.30
   1  -8   3  171.78   12.20
   1  -8   3  174.78   12.30
  -1  -8  -3  158.28   12.20
   1  -8   3  172.58   12.60
   1  -8   3  166.48   12.20
  -1  -8  -3  161.78   11.80
  -1  -8  -3  164.68   11.90
  -1  -8  -3  161.58   12.80
   1   8   4  638.24   42.60
   1   8   4  612.84   41.80
  -1   8  -4  659.23   42.30
  -1   8  -4  691.13   42.50
  -1   8  -4  660.43   41.90
  -1  -8  -4  706.73   42.60
  -1  -8  -4  527.45   42.00
   1  -8   4  645.44   42.20
  -1  -8  -4  663.23   41.90
  -1  -8  -4  644.54   42.70
   1  -8   4  585.24   42.60
  -1   8  -5  544.75   42.70
  -1   8  -5  610.64   42.70
  -1   8  -5  541.45   42.20
   1   8   5  674.53   43.20
   1   8   5  656.93   42.80
   1  -8   5  686.53   42.80
  -1  -8  -5  687.33   42.40
  -1  -8  -5  694.63   42.30
  -1  -8  -5  660.33   42.80
   1  -8   5  635.44   42.70
  -1  -8  -5  705.03   43.30
  -1   8  -6   -1.40    3.60
  -1   8  -6    2.30    3.60
  -1   8  -6    3.10    3.40
  -1   8  -6    0.30    2.00
   1   8   6    2.40    3.70
   1   8   6    2.90    4.60
  -1  -8  -6    8.30    3.60
  -1  -8  -6    1.90    3.00
  -1  -8  -6    0.60    3.30
   1  -8   6    0.40    1.70
  -1  -8  -6   -3.10    3.60
  -1  -8  -6    1.30    2.20
   1  -8   6    1.70    2.00
   1  -8   6    6.00    3.60
  -1  -8  -6   -1.20    2.40
  -1   8  -8   58.39    8.60
  -1   8  -8   62.59    7.80
  -1  -8  -8   85.19    6.10
  -1  -8  -8   65.69    8.00
  -1  -8  -8   51.29    7.60
  -1  -8  -8   55.59    6.70
  -1  -8  -8   72.69    6.80
  -1  -8  -8   81.99    6.50
  -1   8  -9   20.60    5.50
  -1   8  -9   24.30    4.90
  -1  -8  -9    7.30    4.20
  -1  -8  -9   13.40    3.60
  -1  -8  -9    8.70    4.00
  -1  -8 -10  225.28   17.50
  -1  -8 -10  225.58   18.10
  -1  -8 -10  259.97   18.60
  -1  -8 -10  258.47   18.50
  -1  -8 -10  275.87   17.30
   1   9 -10  324.07   22.80
   1   9 -10  292.77   22.20
   1  -9 -10  246.68   20.50
   1  -9 -10  326.07   20.70
   1  -9 -10  279.67   20.30
   1  -9 -10  301.57   21.30
   1  -9 -10  302.17   21.30
   1  -9 -10  295.97   21.30
   1   9  -9   30.40    6.60
  -1   9   9   34.10    5.40
   1   9  -9   44.10    8.10
   1   9  -9   38.90    7.80
   1  -9  -9   35.90    5.30
   1  -9  -9   26.10    5.20
   1  -9  -9   42.80    7.50
   1  -9  -9   31.50    6.10
   1  -9  -9   40.90    5.10
   1  -9  -9   37.40    5.50
   1   9  -8   76.19    8.90
  -1   9   8   60.59    7.80
   1   9  -8   71.79    8.40
   1   9  -8   65.39    8.40
   1  -9  -8   57.59    6.40
   1  -9  -8   51.49    5.80
   1  -9  -8   53.09    5.80
   1  -9  -8   60.19    6.60
   1  -9  -8   58.29    7.80
  -1   9   7  275.77   21.30
   1   9  -7  296.67   22.50
   1   9  -7  315.47   21.50
  -1   9   7  343.77   21.70
   1   9  -7  265.07   21.90
   1  -9  -7  313.47   20.50
   1  -9  -7  268.67   21.60
  -1  -9   7  304.97   21.00
   1  -9  -7  358.76   20.80
   1  -9  -7  281.17   20.40
   1  -9  -7  309.97   21.40
   1   9  -6    5.80    4.40
   1   9  -6   13.40    4.40
  -1   9   6    3.10    4.00
  -1   9   6   10.50    4.40
   1  -9  -6    5.00    2.60
   1  -9  -6    5.60    2.00
   1  -9  -6    8.60    3.20
  -1  -9   6    8.80    3.60
  -1  -9   6    4.30    2.50
   1  -9  -6    4.30    4.20
   1  -9  -6   12.00    4.60
   1  -9  -6   10.80    3.40
  -1   9   5   49.90    5.60
  -1   9   5   39.90    6.70
   1   9  -5   58.19    7.20
  -1  -9   5   46.60    6.40
   1  -9  -5   72.29    7.10
   1  -9  -5   62.09    6.00
   1   9  -4  360.16   25.00
   1   9  -4  375.06   25.80
  -1   9   4  329.37   25.50
  -1   9   4  367.86   25.60
  -1   9   4  380.16   25.70
   1   9  -4  406.16   25.90
  -1  -9   4  389.76   25.50
  -1  -9   4  377.86   25.60
   1  -9  -4  389.76   25.40
  -1  -9   4  392.36   25.80
   1  -9  -4  445.26   26.40
   1  -9  -4  393.06   25.20
   1  -9  -4  347.37   25.20
  -1  -9   4  358.86   25.50
  -1   9   3  138.59   10.90
   1   9  -3  150.28   11.10
   1   9  -3  119.89   10.80
  -1   9   3  145.19   10.40
   1   9  -3  147.69   10.30
  -1   9   3  156.08   10.70
   1   9  -3  142.39   10.00
  -1   9   3  148.49    9.70
   1  -9  -3  160.78   10.00
  -1  -9   3  122.79   10.50
  -1  -9   3  144.29   10.90
  -1  -9   3  141.79   10.70
   1  -9  -3  146.99   10.10
   1  -9  -3  142.09   10.80
   1  -9  -3  119.49   11.10
  -1  -9   3  136.79   11.20
   1  -9  -3  143.29   10.50
   1   9  -2  665.63   40.90
   1   9  -2  631.84   41.00
  -1   9   2  598.74   41.00
   1   9  -2  644.44   41.20
  -1   9   2  572.34   40.90
  -1   9   2  648.34   41.10
   1   9  -2  628.34   41.10
  -1   9   2  576.64   40.60
  -1  -9   2  595.74   41.50
   1  -9  -2  606.04   40.90
  -1  -9   2  675.83   41.20
   1  -9  -2  561.64   40.60
   1  -9  -2  627.54   41.10
  -1  -9   2  601.74   40.80
  -1  -9   2  673.13   41.10
  -1  -9   2  621.14   41.00
  -1  -9   2  594.84   41.00
   1  -9  -2  641.14   41.30
   1  -9  -2  673.43   41.50
   1  -9  -2  608.84   40.80
   1   9  -1   20.00    3.80
  -1   9   1   22.90    3.10
   1   9  -1   23.90    3.70
   1   9  -1   22.60    3.30
  -1   9   1   22.10    3.10
  -1   9   1   22.20    3.60
   1   9  -1   27.40    4.10
  -1   9   1   20.90    4.00
   1   9  -1   27.40    3.70
  -1   9   1   24.00    4.40
   1  -9  -1   22.10    3.80
   1  -9  -1   19.50    2.90
  -1  -9   1   29.50    4.10
  -1  -9   1   19.80    4.00
  -1  -9   1   22.00    3.70
   1  -9  -1   24.90    4.40
   1  -9  -1   30.40    4.10
  -1  -9   1   23.10    3.30
  -1  -9   1   15.60    3.20
  -1  -9   1   23.30    3.90
   1   9   0 1556.24  105.19
  -1   9   0 1544.75  104.99
   1   9   0 1467.55  105.09
  -1   9   0 1593.74  105.29
  -1   9   0 1591.44  105.09
   1   9   0 1667.53  104.99
   1   9   0 1771.02  104.79
  -1   9   0 1614.74  105.09
   1   9   0 1690.93  105.09
  -1   9   0 1564.44  104.79
   1  -9   0 1573.94  105.09
   1  -9   0 1567.94  105.09
   1  -9   0 1725.73  104.89
  -1  -9   0 1612.54  105.19
   1  -9   0 1683.33  105.49
  -1  -9   0 1680.93  105.09
  -1  -9   0 1728.93  105.49
   1  -9   0 1436.86  105.19
   1  -9   0 1558.44  105.29
  -1  -9   0 1577.94  105.29
  -1  -9   0 1677.43  104.99
   1   9   1   13.70    2.60
  -1   9  -1   21.00    3.40
  -1   9  -1   15.60    2.60
  -1   9  -1   20.60    3.60
   1   9   1   14.10    3.30
  -1   9  -1   18.30    3.30
   1   9   1   20.70    3.90
   1   9   1   12.40    2.40
  -1   9  -1   19.80    3.20
  -1  -9  -1   21.80    4.70
  -1  -9  -1   20.30    3.10
   1  -9   1   13.70    3.20
  -1  -9  -1   18.50    3.00
   1  -9   1   16.00    2.90
  -1  -9  -1   14.90    2.80
   1  -9   1   18.10    3.20
   1  -9   1   17.10    3.20
  -1  -9  -1   15.20    2.90
   1  -9   1   15.00    2.80
   1   9   2  638.14   40.10
   1   9   2  557.24   39.70
  -1   9  -2  584.74   39.90
  -1   9  -2  626.34   39.90
  -1   9  -2  606.74   40.00
  -1   9  -2  568.74   39.90
   1   9   2  569.44   40.60
  -1   9  -2  631.74   39.80
  -1  -9  -2  596.74   39.60
   1  -9   2  549.45   40.00
   1  -9   2  581.94   39.90
  -1  -9  -2  606.74   40.00
   1  -9   2  655.63   40.20
  -1  -9  -2  587.84   39.90
   1  -9   2  594.54   39.90
  -1  -9  -2  598.94   39.70
   1  -9   2  676.33   39.90
  -1  -9  -2  662.13   40.50
   1   9   3  128.69   10.00
  -1   9  -3   99.89    9.70
   1   9   3  138.39   10.00
  -1   9  -3  137.79    9.70
  -1   9  -3  152.38    9.80
  -1   9  -3  127.19    9.10
   1   9   3  120.19    9.00
  -1   9  -3  145.09    9.90
   1  -9   3  142.59    9.50
   1  -9   3  127.79    9.60
   1  -9   3  106.79    9.40
  -1  -9  -3  117.19   10.20
   1  -9   3  109.09    9.70
  -1  -9  -3  135.99    9.10
   1  -9   3  120.69    9.90
  -1  -9  -3  106.39    8.70
  -1  -9  -3  130.39    9.30
  -1  -9  -3  111.09    9.60
  -1   9  -4  346.17   22.70
   1   9   4  336.97   22.60
  -1   9  -4  336.07   22.60
  -1   9  -4  345.47   22.60
  -1   9  -4  318.97   21.90
   1   9   4  337.77   22.90
   1   9   4  309.77   21.90
   1  -9   4  322.27   22.40
  -1  -9  -4  317.37   22.10
   1  -9   4  313.67   22.50
   1  -9   4  335.27   22.20
  -1   9  -5   73.99    6.30
   1   9   5   69.79    7.90
  -1   9  -5   75.89    7.80
  -1  -9  -5   85.69    6.80
  -1  -9  -5   78.89    6.70
  -1  -9  -5   73.49    8.40
   1  -9   5   82.79    7.40
   1   9   6    9.00    4.00
  -1   9  -6   10.10    5.00
  -1   9  -6    3.80    4.10
  -1   9  -6    3.70    2.20
   1   9   6    8.00    4.80
  -1  -9  -6    6.10    3.70
   1  -9   6    5.00    2.20
  -1  -9  -6   -0.90    4.10
   1  -9   6    3.70    2.10
  -1  -9  -6    5.90    2.70
  -1  -9  -6    1.60    2.20
  -1  -9  -6    4.80    3.00
  -1  -9  -6    5.90    2.50
  -1   9  -7  265.07   19.10
  -1   9  -7  340.07   20.70
   1   9   7  278.57   20.50
  -1   9  -7  247.88   20.70
  -1  -9  -7  266.77   19.80
  -1  -9  -7  301.27   19.50
  -1  -9  -7  257.27   20.90
  -1  -9  -7  314.47   20.70
  -1  -9  -7  328.97   19.80
  -1   9  -8    7.90    4.80
  -1   9  -8    9.70    4.80
  -1  -9  -8    5.50    2.90
  -1  -9  -8    9.90    3.40
  -1  -9  -8    1.90    3.40
  -1   9  -9   56.09    7.50
  -1   9  -9   31.90    6.50
  -1  -9  -9   31.10    5.70
  -1  -9  -9   44.10    5.80
  -1  -9  -9   41.80    5.80
  -1  -9  -9   23.20    5.60
  -1  -9  -9   39.80    7.20
  -1   9 -10   81.39    9.30
  -1   9 -10   58.49    9.80
  -1  -9 -10   45.60    8.70
  -1  -9 -10   68.09    6.60
  -1  -9 -10   62.19    7.70
  -1  -9 -10   49.70    7.60
  -1  -9 -10   35.90    7.20
   1  10 -10  522.35   34.50
   1  10 -10  509.35   35.00
   1 -10 -10  449.56   33.90
   1 -10 -10  572.94   33.50
   1 -10 -10  438.66   33.60
   1  10  -9    0.60    5.40
   1  10  -9    2.80    5.30
   1  10  -9    2.80    5.40
  -1  10   9   -2.80    4.40
   1 -10  -9    1.00    3.60
   1 -10  -9    2.20    2.80
   1 -10  -9   -4.40    4.40
   1 -10  -9    2.20    3.20
   1 -10  -9    0.70    3.90
   1 -10  -9    5.00    4.30
   1  10  -8  428.16   29.80
  -1  10   8  432.26   29.60
   1  10  -8  424.06   30.30
   1  10  -8  414.86   30.10
   1 -10  -8  435.76   30.10
   1 -10  -8  495.15   29.00
   1 -10  -8  424.26   28.60
   1 -10  -8  391.36   28.70
   1  10  -7   29.10    5.40
  -1  10   7   29.10    6.80
  -1  10   7   28.10    5.20
   1  10  -7   30.00    5.80
   1  10  -7   40.50    7.60
   1 -10  -7   26.50    4.30
   1 -10  -7   31.70    5.40
   1 -10  -7   32.50    4.80
  -1 -10   7   19.00    4.00
   1 -10  -7   38.60    3.80
   1 -10  -7   28.70    4.60
   1 -10  -7   30.80    6.80
  -1  10   6    0.80    4.20
   1  10  -6    2.90    4.10
  -1  10   6    6.90    4.40
   1  10  -6    5.80    4.20
  -1 -10   6    2.80    2.80
   1 -10  -6    8.40    3.60
   1 -10  -6    7.20    3.20
   1 -10  -6   -0.40    3.40
   1 -10  -6   -2.30    4.50
   1 -10  -6    2.60    4.40
  -1  10   5   10.60    4.00
  -1  10   5    7.40    3.90
  -1  10   5   12.60    4.20
   1  10  -5   11.70    4.50
   1  10  -5    8.80    1.80
   1  10  -5   10.90    4.30
   1 -10  -5    4.60    2.50
  -1 -10   5    3.90    3.00
   1 -10  -5   12.40    3.50
   1 -10  -5    6.40    4.30
  -1  10   4  537.75   36.70
   1  10  -4  509.95   36.40
   1  10  -4  581.74   37.30
  -1  10   4  590.54   37.10
   1  10  -4  507.95   37.10
   1 -10  -4  539.35   37.50
   1 -10  -4  595.84   36.40
  -1 -10   4  532.25   37.20
  -1 -10   4  573.54   36.90
  -1 -10   4  538.55   36.90
   1 -10  -4  595.84   36.80
  -1  10   3   34.40    5.10
  -1  10   3   44.30    5.80
  -1  10   3   34.40    3.40
  -1  10   3   37.70    4.60
   1  10  -3   42.00    5.60
   1  10  -3   45.50    5.60
   1  10  -3   39.30    4.30
   1 -10  -3   34.30    3.70
   1 -10  -3   41.90    6.20
  -1 -10   3   35.40    5.60
   1 -10  -3   31.60    4.30
   1 -10  -3   37.30    5.10
  -1 -10   3   41.80    5.10
  -1 -10   3   30.80    5.40
  -1 -10   3   36.60    5.50
  -1  10   2 2695.23  183.78
  -1  10   2 2958.10  184.28
  -1  10   2 2562.44  183.98
   1  10  -2 2948.21  184.28
   1  10  -2 2818.82  184.08
   1  10  -2 3020.90  183.98
  -1  10   2 2854.41  184.18
   1  10  -2 2809.82  183.98
  -1 -10   2 2896.51  184.08
   1 -10  -2 2773.52  184.08
  -1 -10   2 2604.74  184.18
   1 -10  -2 2989.60  184.58
  -1 -10   2 2694.43  183.88
   1 -10  -2 2905.81  184.08
  -1 -10   2 2961.00  184.38
  -1  10   1   63.69    6.30
   1  10  -1   65.49    5.70
  -1  10   1   58.59    5.10
  -1  10   1   52.99    5.60
   1  10  -1   57.19    5.90
   1  10  -1   49.00    4.90
  -1  10   1   55.79    5.40
   1  10  -1   55.09    5.70
   1  10  -1   54.19    5.10
  -1  10   1   49.50    5.80
  -1 -10   1   55.29    5.80
   1 -10  -1   52.09    5.50
  -1 -10   1   58.19    5.30
   1 -10  -1   50.59    5.70
  -1 -10   1   55.39    5.80
  -1 -10   1   64.59    6.50
   1 -10  -1   58.59    6.50
   1 -10  -1   56.99    5.30
  -1 -10   1   58.49    6.10
  -1 -10   1   56.79    5.40
   1  10   0 5281.47  322.77
   1  10   0 5033.20  322.37
  -1  10   0 4920.11  322.67
   1  10   0 4412.46  322.47
  -1  10   0 4643.14  322.37
  -1  10   0 5228.38  322.57
   1  10   0 5194.08  323.07
  -1  10   0 5169.98  322.77
  -1  10   0 4986.80  322.77
  -1 -10   0 5116.29  322.57
   1 -10   0 4929.11  323.17
   1 -10   0 4817.62  322.67
   1 -10   0 5085.69  323.07
  -1 -10   0 5128.19  323.07
  -1 -10   0 4899.71  322.77
  -1 -10   0 4592.24  322.87
   1 -10   0 4982.60  322.67
  -1 -10   0 5092.49  322.67
  -1  10  -1   41.10    4.50
  -1  10  -1   36.30    4.50
   1  10   1   39.00    6.20
  -1  10  -1   46.30    4.50
  -1  10  -1   42.90    5.00
   1  10   1   38.70    4.30
   1  10   1   42.90    4.40
   1  10   1   43.60    5.40
  -1  10  -1   48.30    5.10
  -1 -10  -1   43.40    4.80
   1 -10   1   40.20    4.90
  -1 -10  -1   43.60    5.00
   1 -10   1   43.60    4.40
   1 -10   1   43.50    4.90
  -1 -10  -1   35.40    4.80
   1 -10   1   45.30    5.70
   1 -10   1   44.60    5.90
  -1 -10  -1   42.70    5.90
  -1  10  -2 3027.90  194.88
   1  10   2 3043.10  195.38
  -1  10  -2 2997.90  195.08
   1  10   2 2815.62  194.78
   1  10   2 3083.99  195.08
  -1  10  -2 3146.29  194.98
  -1  10  -2 2902.71  194.88
   1 -10   2 2913.31  194.98
  -1 -10  -2 2876.81  194.68
   1 -10   2 2940.71  195.08
   1 -10   2 3178.38  194.98
   1 -10   2 3076.39  195.18
  -1 -10  -2 3061.59  195.48
  -1 -10  -2 2757.32  194.88
  -1 -10  -2 3180.98  194.88
   1  10   3   13.10    3.00
   1  10   3   16.00    4.40
  -1  10  -3   17.50    3.70
   1  10   3   25.80    4.40
  -1  10  -3   14.20    3.50
   1 -10   3   21.50    4.30
  -1 -10  -3   19.90    4.30
  -1 -10  -3   10.60    3.00
  -1 -10  -3   26.50    4.20
  -1 -10  -3   25.10    3.00
   1 -10   3   32.60    4.40
   1 -10   3   23.10    3.90
  -1  10  -4  605.24   39.50
  -1  10  -4  613.24   39.50
   1  10   4  563.44   38.90
  -1  10  -4  569.14   38.90
   1  10   4  595.14   39.70
   1  10   4  622.64   39.50
  -1  10  -4  595.24   39.50
  -1 -10  -4  572.04   38.90
  -1 -10  -4  616.64   40.00
  -1 -10  -4  563.84   39.10
   1 -10   4  601.14   39.40
   1 -10   4  584.64   39.20
   1  10   5   18.50    4.30
  -1  10  -5   18.60    4.20
   1  10   5   19.10    4.90
   1  10   5   20.20    3.20
  -1  10  -5   21.00    3.80
  -1  10  -5   12.80    4.40
  -1 -10  -5   15.90    3.30
  -1 -10  -5   11.40    2.90
   1 -10   5   22.40    4.20
  -1 -10  -5    7.40    4.40
  -1 -10  -5   19.10    3.40
  -1 -10  -5   24.10    3.40
   1 -10   5   12.80    3.00
  -1  10  -6    3.40    4.50
   1  10   6    3.00    4.10
  -1  10  -6    0.40    2.20
   1  10   6   -1.10    4.70
  -1  10  -6   -2.30    3.70
  -1 -10  -6   -1.30    2.80
  -1 -10  -6   -5.00    4.30
  -1 -10  -6    4.50    4.00
  -1 -10  -6   11.60    3.10
   1 -10   6   -0.50    2.40
  -1 -10  -6    0.50    2.40
  -1  10  -7   20.10    3.10
  -1  10  -7   25.10    5.60
   1  10   7   20.10    4.80
   1  10   7   28.00    6.00
  -1  10  -7   24.20    5.20
  -1 -10  -7   12.80    5.40
  -1 -10  -7   31.60    4.50
  -1 -10  -7   21.30    3.80
  -1  10  -8  472.75   32.70
   1  10   8  528.85   32.80
  -1  10  -8  509.25   32.50
   1  10   8  408.66   31.80
  -1 -10  -8  542.35   31.80
  -1 -10  -8  433.06   31.30
  -1 -10  -8  449.36   31.30
  -1 -10  -8  396.86   31.80
  -1 -10  -8  483.65   31.10
  -1 -10  -8  458.65   32.50
  -1  10  -9    4.80    5.40
   1  10   9   13.10    6.40
  -1 -10  -9    6.30    3.50
  -1 -10  -9    5.70    3.30
  -1 -10  -9   -3.70    3.20
  -1 -10  -9    1.70    4.90
  -1 -10  -9   10.50    3.40
  -1 -10  -9   -0.20    4.40
  -1 -10 -10  552.04   37.80
   1  11  -9  525.15   34.40
   1 -11  -9  467.75   33.00
   1 -11  -9  520.05   34.50
   1 -11  -9  473.95   33.90
   1  11  -8    3.40    5.50
   1  11  -8    2.90    5.20
   1  11  -8   -3.40    5.30
  -1  11   8   -5.80    4.40
   1 -11  -8   -0.20    4.80
   1 -11  -8    1.10    5.30
   1 -11  -8    7.10    3.10
   1 -11  -8    0.10    3.40
   1 -11  -8    3.80    4.00
   1  11  -7 1560.24   94.09
   1  11  -7 1250.67   93.49
   1  11  -7 1354.66   93.79
  -1  11   7 1423.56   93.49
   1 -11  -7 1466.65   92.79
   1 -11  -7 1407.86   93.39
   1 -11  -7 1573.54   92.99
  -1 -11   7 1421.46   92.69
   1 -11  -7 1346.77   93.89
   1  11  -6   31.30    6.10
   1  11  -6   27.30    5.20
  -1  11   6   30.00    5.30
  -1  11   6   31.60    6.50
   1 -11  -6   25.10    3.80
   1 -11  -6   32.90    5.40
   1 -11  -6   32.40    4.70
   1 -11  -6   33.00    7.30
   1  11  -5 1973.70  139.29
  -1  11   5 2061.69  139.09
   1  11  -5 1820.12  138.39
   1  11  -5 2240.38  139.49
  -1  11   5 2316.57  139.29
  -1 -11   5 2322.87  138.99
   1 -11  -5 2201.38  138.89
  -1  11   4   42.50    6.20
   1  11  -4   40.80    4.50
   1  11  -4   41.30    6.30
   1  11  -4   44.80    6.50
  -1  11   4   46.60    6.30
   1 -11  -4   34.40    5.90
  -1 -11   4   44.80    6.40
   1 -11  -4   38.60    7.10
   1 -11  -4   46.50    7.60
  -1 -11   4   39.20    5.90
   1  11  -3  821.72   54.09
   1  11  -3  764.82   53.69
   1  11  -3  820.32   53.89
  -1  11   3  724.73   53.89
  -1  11   3  806.62   53.99
   1 -11  -3  909.71   54.59
  -1 -11   3  862.91   53.99
  -1 -11   3  801.52   53.79
  -1 -11   3  865.61   53.89
   1 -11  -3  798.42   53.69
   1  11  -2   45.00    5.70
   1  11  -2   48.90    5.20
  -1  11   2   48.90    5.70
  -1  11   2   45.30    4.00
   1  11  -2   56.59    6.40
  -1  11   2   47.40    5.70
  -1  11   2   47.50    6.30
   1  11  -2   48.80    5.00
  -1 -11   2   48.00    5.50
   1 -11  -2   48.60    5.00
  -1 -11   2   38.80    6.00
   1 -11  -2   43.10    6.50
  -1 -11   2   39.80    5.20
   1 -11  -2   42.50    5.50
  -1  11   1  279.07   19.00
   1  11  -1  277.37   19.20
   1  11  -1  257.77   18.60
   1  11  -1  290.47   19.00
   1  11  -1  275.97   18.90
  -1  11   1  275.57   19.30
  -1  11   1  257.97   19.10
  -1 -11   1  274.37   19.00
  -1 -11   1  292.57   18.90
  -1 -11   1  298.87   19.60
   1 -11  -1  268.37   18.90
   1 -11  -1  295.47   18.90
  -1 -11   1  246.68   19.00
   1 -11  -1  284.77   19.60
   1  11   0   85.19    7.90
  -1  11   0   85.49    7.70
   1  11   0   82.19    7.10
  -1  11   0   99.89    7.90
   1  11   0   82.49    6.50
   1  11   0   99.99    7.80
   1  11   0   78.79    6.50
  -1  11   0  107.79    6.80
  -1  11   0   78.89    6.90
  -1 -11   0   96.69    7.40
   1 -11   0   88.09    7.30
   1 -11   0  100.89    7.50
  -1 -11   0   85.19    7.70
   1 -11   0   82.19    7.40
  -1  11  -1  275.07   18.70
   1  11   1  266.07   19.10
   1  11   1  267.47   18.10
  -1  11  -1  275.87   18.60
   1  11   1  280.27   18.70
  -1  11  -1  265.57   18.20
   1  11   1  251.37   18.30
  -1  11  -1  251.87   18.30
  -1 -11  -1  276.07   18.10
  -1 -11  -1  255.37   18.40
   1 -11   1  287.87   19.00
   1 -11   1  260.67   18.50
  -1 -11  -1  295.67   19.30
  -1  11  -2   38.10    4.80
   1  11   2   31.40    4.60
  -1  11  -2   41.70    4.80
  -1  11  -2   39.40    5.30
   1  11   2   34.60    6.30
  -1  11  -2   29.40    5.00
   1  11   2   35.80    5.70
  -1 -11  -2   38.50    3.90
   1 -11   2   35.20    5.10
  -1 -11  -2   47.20    5.10
   1 -11   2   25.40    5.40
  -1 -11  -2   32.10    6.30
  -1 -11  -2   42.40    4.80
  -1  11  -3  890.81   56.29
   1  11   3  796.82   56.59
  -1  11  -3  873.31   56.49
   1  11   3  783.62   56.19
   1  11   3  911.21   56.59
  -1  11  -3  864.31   56.09
  -1  11  -3  822.52   56.29
   1 -11   3  856.11   56.39
   1 -11   3  922.81   56.49
  -1 -11  -3  875.61   56.89
  -1 -11  -3  842.52   55.99
  -1 -11  -3  827.32   55.69
   1  11   4   32.40    6.40
  -1  11  -4   21.60    4.20
   1  11   4   26.80    4.60
   1  11   4   27.50    4.40
  -1  11  -4   35.70    5.70
   1 -11   4   23.80    4.60
  -1 -11  -4   28.40    4.60
  -1  11  -5 2237.08  151.18
   1  11   5 2564.84  151.28
   1  11   5 2321.87  151.38
   1  11   5 2108.39  150.58
  -1  11  -5 2437.46  151.28
  -1 -11  -5 2288.37  150.68
   1 -11   5 2326.87  151.08
   1 -11   5 2257.57  150.88
   1  11   6   23.70    4.80
  -1  11  -6   18.00    4.50
  -1  11  -6   14.80    2.70
  -1 -11  -6   28.60    4.70
  -1 -11  -6   22.10    3.70
   1 -11   6   16.70    4.40
  -1 -11  -6   16.90    5.30
   1 -11   6   13.90    3.60
  -1 -11  -6   14.20    4.70
  -1  11  -7 1435.86   94.29
  -1  11  -7 1223.48   93.09
   1  11   7 1312.97   94.09
  -1  11  -7 1497.35   94.49
  -1 -11  -7 1471.15   94.79
  -1 -11  -7 1478.85   93.69
  -1 -11  -7 1509.25   93.49
   1 -11   7 1517.15   93.29
  -1 -11  -7 1457.55   94.19
  -1  11  -8    2.90    4.80
   1  11   8    8.50    4.80
  -1  11  -8   11.00    5.10
   1  11   8    6.00    6.20
  -1 -11  -8    6.00    2.90
  -1 -11  -8    3.40    5.80
  -1 -11  -8    3.50    4.50
  -1 -11  -8   -1.60    4.90
  -1 -11  -8   11.40    3.20
  -1 -11  -8    2.30    2.50
   1  11   9  814.42   53.79
  -1  11  -9  771.82   53.29
  -1 -11  -9  846.62   53.79
  -1 -11  -9  826.22   52.49
  -1 -11  -9  838.42   52.19
  -1 -11  -9  721.93   53.19
  -1 -11  -9  738.13   52.39
  -1  12   8   50.09    8.70
   1  12  -8   66.59    9.80
   1  12  -8   49.99    8.70
   1 -12  -8   51.69    5.90
   1 -12  -8   45.70    8.90
   1 -12  -8   46.80    8.10
   1 -12  -8   63.89    7.00
   1  12  -7  175.48   14.00
  -1  12   7  165.78   13.50
  -1  12   7  150.18   13.70
   1  12  -7  175.48   14.20
   1  12  -7  179.48   14.10
   1 -12  -7  161.28   13.30
   1 -12  -7  188.48   14.50
   1 -12  -7  140.79   11.90
   1  12  -6   16.50    5.30
   1  12  -6    8.50    5.00
  -1  12   6   11.20    4.80
  -1  12   6    7.00    4.90
   1  12  -6   13.70    5.20
   1 -12  -6    9.40    4.70
  -1 -12   6   14.30    3.50
   1 -12  -6    8.40    4.00
   1  12  -5  270.77   19.30
   1  12  -5  291.27   20.90
  -1  12   5  315.87   20.70
  -1  12   5  282.57   20.50
   1  12  -5  323.67   21.00
   1 -12  -5  272.47   21.10
   1 -12  -5  320.67   20.20
   1 -12  -5  250.67   19.70
  -1 -12   5  290.67   20.20
   1  12  -4  174.58   14.00
   1  12  -4  214.28   14.20
  -1  12   4  180.28   13.90
  -1  12   4  157.98   13.70
   1 -12  -4  167.38   12.90
  -1 -12   4  161.18   13.50
   1 -12  -4  218.88   14.80
   1 -12  -4  169.88   13.30
  -1 -12   4  206.18   13.80
   1  12  -3  102.39   10.00
   1  12  -3  125.59   10.20
  -1  12   3  115.39    9.70
   1  12  -3  121.29   10.80
   1  12  -3  122.19    9.20
   1 -12  -3  121.49    9.50
   1 -12  -3  120.69    9.20
  -1 -12   3  129.99   10.20
  -1 -12   3  113.09    9.90
  -1 -12   3  128.99    9.70
   1  12  -2  855.71   56.29
  -1  12   2  913.21   56.29
   1  12  -2  921.61   55.99
   1  12  -2  902.71   56.09
  -1  12   2  747.63   55.39
   1  12  -2  736.53   55.79
  -1 -12   2  805.12   55.99
  -1 -12   2  969.20   56.59
   1 -12  -2  935.51   56.79
   1 -12  -2  779.22   55.89
   1 -12  -2  815.02   55.89
   1  12  -1   33.90    5.90
   1  12  -1   39.80    5.60
   1  12  -1   30.20    4.20
   1  12  -1   31.70    5.60
  -1  12   1   37.90    6.20
   1 -12  -1   33.00    6.10
   1 -12  -1   28.90    5.30
  -1 -12   1   31.60    4.90
  -1 -12   1   41.50    6.30
  -1 -12   1   35.80    4.70
  -1 -12   1   31.40    4.40
  -1  12   0  992.60   70.49
  -1  12   0 1146.99   70.39
  -1  12   0 1052.99   70.89
   1  12   0 1056.19   70.59
   1  12   0 1049.09   70.99
  -1  12   0 1133.29   70.89
   1  12   0 1028.60   70.29
   1  12   0 1151.48   70.89
   1  12   0  962.80   70.29
   1 -12   0 1031.90   70.79
  -1 -12   0 1242.58   71.49
  -1 -12   0 1009.70   70.79
   1 -12   0 1200.58   71.39
  -1  12  -1   58.59    6.30
  -1  12  -1   53.19    5.20
   1  12   1   45.10    4.90
   1  12   1   49.60    6.60
   1  12   1   44.70    6.60
  -1  12  -1   51.39    5.90
  -1  12  -1   46.00    5.40
   1 -12   1   51.69    5.90
  -1 -12  -1   53.19    6.90
  -1 -12  -1   46.90    4.80
   1 -12   1   49.40    6.70
  -1 -12  -1   59.89    5.70
  -1  12  -2  844.92   55.19
  -1  12  -2  761.32   54.99
   1  12   2  768.42   55.49
   1  12   2  876.51   55.29
  -1  12  -2  881.11   54.99
   1  12   2  748.63   54.79
  -1 -12  -2  964.00   55.89
   1 -12   2  963.30   55.59
   1 -12   2  780.62   55.09
  -1 -12  -2  784.12   54.89
   1  12   3  172.58   12.30
   1  12   3  131.59   10.80
  -1  12  -3  150.78   11.30
   1  12   3  136.69   12.10
  -1  12  -3  148.29   11.00
  -1  12  -3  155.28   11.40
  -1  12  -3  154.88   11.60
   1 -12   3  153.48   11.80
  -1 -12  -3  151.18   10.90
  -1 -12  -3  141.39   10.10
   1 -12   3  130.39   12.10
  -1  12  -4  138.49   11.50
   1  12   4  159.88   11.80
  -1  12  -4  135.59   10.60
   1  12   4  136.19   12.20
   1  12   4  125.69   10.50
  -1  12  -4  148.79   11.40
   1 -12   4  135.39   11.20
   1 -12   4  163.58   11.30
  -1 -12  -4  137.39   10.70
  -1 -12  -4  155.58   12.40
   1  12   5  261.27   18.60
  -1  12  -5  250.07   18.20
  -1  12  -5  256.37   18.40
  -1  12  -5  228.48   17.10
   1  12   5  273.77   18.30
   1 -12   5  254.07   17.60
  -1 -12  -5  229.98   17.20
   1 -12   5  250.47   18.30
   1  12   6   15.30    5.70
   1  12   6    7.00    4.60
  -1  12  -6   16.40    5.20
  -1  12  -6   13.50    4.70
   1 -12   6   16.40    5.00
  -1 -12  -6   10.80    3.30
   1 -12   6    9.70    3.20
  -1 -12  -6   14.30    4.90
  -1 -12  -6   13.40    4.90
  -1 -12  -6   10.20    2.30
  -1  12  -7   18.00    3.10
  -1  12  -7   15.20    5.00
  -1 -12  -7    3.00    5.60
   1  12   8   73.49   10.00
  -1  12  -8   67.99    9.10
  -1 -12  -8   62.69    6.40
  -1 -12  -8   52.69    8.80
  -1 -12  -8   64.19    6.70
  -1 -12  -8   60.59    9.00
  -1  13   8   55.49    8.30
  -1  13   8   49.50    8.40
   1  13  -8   52.89    8.00
   1  13  -8   47.90    8.50
   1 -13  -8   45.80    7.80
   1 -13  -8   47.00    5.70
   1 -13  -8   42.10    6.60
   1  13  -7  233.28   16.40
   1  13  -7  196.08   16.50
   1 -13  -7  193.08   15.80
  -1 -13   7  179.28   14.50
   1 -13  -7  225.98   14.50
   1 -13  -7  179.48   16.20
  -1  13   6   -5.10    4.60
  -1  13   6    9.30    4.60
   1  13  -6    6.00    5.10
   1  13  -6    4.80    4.80
   1  13  -6    2.10    4.50
   1 -13  -6    5.60    4.80
  -1 -13   6    0.90    3.50
   1 -13  -6    7.00    5.50
   1  13  -5  113.19    9.50
  -1  13   5  158.88   11.40
  -1  13   5  118.69   11.60
   1  13  -5  141.69   11.70
   1  13  -5  138.89   11.70
   1 -13  -5  133.79   10.60
  -1  13   4  103.49    9.90
   1  13  -4  105.49    8.30
   1  13  -4  107.29    9.70
   1  13  -4  122.39   10.00
  -1  13   4  106.39    9.80
   1  13  -4  113.89    9.50
  -1 -13   4  109.19    9.80
   1 -13  -4   96.19   10.40
   1 -13  -4   93.69    8.80
  -1 -13   4  111.39    9.60
   1  13  -3  306.07   20.60
   1  13  -3  272.37   20.90
   1  13  -3  292.87   20.70
  -1  13   3  316.37   21.10
  -1  13   3  309.17   21.40
   1  13  -3  310.27   21.30
   1 -13  -3  326.97   20.80
   1 -13  -3  286.97   21.70
  -1 -13   3  281.17   21.40
  -1 -13   3  307.37   21.10
  -1  13   2  346.07   25.60
   1  13  -2  351.76   25.50
   1  13  -2  385.76   25.50
   1  13  -2  397.86   26.60
  -1 -13   2  408.96   26.20
  -1 -13   2  359.26   25.70
   1 -13  -2  350.76   25.50
   1 -13  -2  382.46   26.40
  -1 -13   2  408.66   25.50
   1  13  -1   48.80    4.80
   1  13  -1   39.80    6.10
  -1  13   1   37.00    6.80
  -1  13   1   52.59    6.10
   1  13  -1   53.39    5.00
   1  13  -1   53.49    6.50
   1  13  -1   54.59    6.50
  -1 -13   1   47.60    7.10
  -1 -13   1   42.70    6.00
  -1 -13   1   53.09    6.20
   1 -13  -1   62.49    6.20
  -1  13   0  759.82   52.59
  -1  13   0  804.62   52.39
   1  13   0  766.32   53.59
   1  13   0  854.41   52.69
  -1  13   0  779.92   53.19
  -1  13   0  788.72   52.99
   1  13   0  829.02   52.99
  -1  13   0  775.12   52.99
  -1 -13   0  842.12   53.59
   1 -13   0  850.41   53.59
  -1 -13   0  776.52   52.89
   1 -13   0  779.32   52.99
  -1 -13   0  824.32   52.59
  -1  13  -1   43.80    6.10
   1  13   1   38.20    6.40
  -1  13  -1   43.20    5.20
   1  13   1   38.70    6.80
  -1  13  -1   29.50    4.80
  -1  13  -1   44.00    5.90
   1 -13   1   37.10    6.50
   1 -13   1   44.00    6.00
  -1 -13  -1   35.70    5.70
  -1 -13  -1   30.50    4.10
   1  13   2  307.27   25.40
  -1  13  -2  363.76   24.60
  -1  13  -2  370.26   25.00
  -1  13  -2  372.06   24.80
  -1 -13  -2  344.87   24.70
  -1 -13  -2  388.46   25.80
   1 -13   2  392.66   25.40
   1 -13   2  374.26   25.60
   1  13   3  295.37   20.50
  -1  13  -3  239.28   19.80
  -1  13  -3  300.07   20.20
   1  13   3  297.87   20.30
  -1  13  -3  287.07   19.60
   1 -13   3  267.77   20.40
  -1 -13  -3  296.77   19.60
   1 -13   3  302.97   20.20
  -1 -13  -3  277.67   20.90
  -1  13  -4   94.29    8.00
  -1  13  -4   93.19    9.10
  -1  13  -4   86.89    9.50
   1  13   4   89.59    9.90
   1  13   4  108.59    9.40
  -1 -13  -4   96.09    8.00
   1 -13   4   94.39    9.20
   1 -13   4   93.39    8.80
  -1 -13  -4   94.49   10.10
  -1  13  -5  133.79   10.30
   1  13   5  167.28   12.70
   1  13   5  140.99   12.00
  -1  13  -5  127.59   11.80
  -1 -13  -5  107.99   12.50
   1 -13   5  114.89   11.10
  -1 -13  -5  159.28   10.60
   1 -13   5  149.79   11.60
  -1  13  -6   -0.30    4.50
  -1  13  -6    0.20    3.00
  -1  13  -6   -0.20    5.20
   1  13   6   14.50    5.20
  -1 -13  -6    1.50    3.30
  -1 -13  -6   -3.10    5.20
  -1 -13  -6    8.30    4.60
   1 -13   6    1.50    3.40
   1 -13   6    2.80    4.90
  -1  13  -7  149.09   10.50
  -1  13  -7  149.99   13.50
  -1 -13  -7  132.89   13.80
  -1 -13  -7  169.78   13.30
  -1  13  -8   27.40    6.50
   1  13   8   27.10    5.60
   1  13   8   42.10    9.10
  -1 -13  -8   33.30    5.10
  -1 -13  -8   22.90    4.30
  -1 -13  -8   23.00    5.90
  -1  14   7   44.20    8.10
   1  14  -7   41.40    7.90
   1  14  -7   47.20    7.00
   1  14  -7   45.20    8.90
   1 -14  -7   47.30    6.60
   1 -14  -7   46.50    6.60
   1 -14  -7   43.00    8.20
  -1 -14   7   29.80    5.70
  -1  14   6    0.60    4.60
   1  14  -6   -6.00    5.70
   1  14  -6    2.90    5.10
   1  14  -6    1.70    4.60
   1 -14  -6   -0.30    4.80
   1 -14  -6   -3.10    3.80
  -1 -14   6    4.70    3.70
   1  14  -5   31.20    5.90
  -1  14   5   20.90    5.60
   1  14  -5   30.90    5.70
   1  14  -5   34.70    6.00
  -1  14   5   26.50    5.50
   1 -14  -5   34.30    5.80
   1 -14  -5   27.80    5.90
  -1 -14   5   26.00    5.00
   1  14  -4  242.58   17.20
  -1  14   4  241.08   18.10
   1  14  -4  265.37   17.90
   1  14  -4  249.97   18.20
  -1  14   4  265.07   18.40
   1  14  -4  255.47   18.70
  -1 -14   4  242.68   18.20
   1 -14  -4  243.48   19.00
  -1 -14   4  250.67   18.20
   1 -14  -4  238.38   17.80
  -1  14   3   75.69    8.50
   1  14  -3   91.79    8.00
  -1  14   3   81.49    8.90
   1  14  -3   75.09    7.80
   1  14  -3   91.29    8.50
   1  14  -3   88.49    8.90
   1  14  -3   95.89    7.90
  -1 -14   3   92.49    9.10
   1 -14  -3   97.19    9.60
  -1 -14   3   82.09    8.30
  -1  14   2 1395.66   94.59
   1  14  -2 1356.36   94.29
   1  14  -2 1484.85   94.79
  -1  14   2 1469.35   94.69
   1  14  -2 1492.45   94.39
  -1 -14   2 1455.05   94.49
   1 -14  -2 1428.46   95.09
  -1 -14   2 1464.25   94.39
   1  14  -1   21.90    3.70
   1  14  -1   27.40    4.20
   1  14  -1   27.90    4.10
   1  14  -1   30.50    5.20
  -1  14   1   27.60    5.10
  -1  14   1   25.80    5.70
   1  14  -1   30.80    4.50
  -1 -14   1   33.00    6.20
   1 -14  -1   30.70    5.50
  -1 -14   1   31.80    4.60
   1  14   0 2273.47  161.08
   1  14   0 2612.74  162.18
  -1  14   0 2462.75  161.58
  -1  14   0 2347.47  160.88
   1  14   0 2544.45  161.48
  -1  14   0 2520.15  161.78
  -1  14   0 2408.96  161.08
  -1 -14   0 2531.15  161.18
   1 -14   0 2530.75  161.48
   1 -14   0 2504.65  162.08
  -1 -14   0 2507.85  161.48
  -1 -14   0 2507.15  162.08
  -1  14  -1   23.90    4.40
   1  14   1   15.20    5.20
   1  14   1   26.10    5.50
  -1  14  -1   21.40    4.30
  -1 -14  -1   23.20    3.60
   1 -14   1   13.00    4.00
  -1 -14  -1   21.70    4.20
   1 -14   1   21.90    5.00
  -1 -14  -1   18.10    4.80
  -1  14  -2 1499.45   97.99
  -1  14  -2 1506.15   98.19
  -1  14  -2 1387.56   97.69
  -1  14  -2 1392.36   97.89
   1  14   2 1593.04   98.29
   1  14   2 1556.44   98.59
   1 -14   2 1505.05   98.09
  -1 -14  -2 1558.04   98.79
  -1 -14  -2 1489.75   97.89
   1  14   3   75.09    8.10
   1  14   3   55.39    8.50
  -1  14  -3   65.09    7.10
  -1  14  -3   68.19    7.80
  -1  14  -3   69.69    7.30
   1 -14   3   66.79    8.10
  -1 -14  -3   63.39    6.90
   1 -14   3   72.49    7.80
  -1 -14  -3   71.09    8.90
  -1  14  -4  244.38   18.50
  -1  14  -4  261.07   18.00
   1  14   4  263.87   18.90
   1  14   4  259.47   19.30
  -1  14  -4  260.17   19.20
  -1 -14  -4  262.87   18.00
   1 -14   4  258.97   18.70
  -1 -14  -4  247.68   19.50
   1 -14   4  260.67   18.80
  -1  14  -5   11.70    3.10
   1  14   5   10.70    5.40
  -1  14  -5    6.50    5.20
   1  14   5   15.10    4.90
   1 -14   5    2.60    3.80
  -1 -14  -5   17.10    3.60
  -1 -14  -5    9.60    5.20
   1 -14   5    9.30    4.70
  -1  14  -6   -2.70    4.50
  -1  14  -6    4.50    5.50
   1  14   6   -0.90    5.40
  -1  14  -6    0.00    2.70
   1 -14   6    0.50    3.30
  -1 -14  -6    0.60    3.60
  -1 -14  -6   -4.40    5.40
  -1 -14  -6   -2.00    5.10
   1  14   7   25.20    5.50
  -1  14  -7   21.10    5.80
   1  14   7   31.80    6.70
  -1  14  -7   20.40    5.60
   1 -14   7   11.60    3.40
  -1 -14  -7   19.70    3.80
  -1 -14  -7   11.20    7.00
   1  15  -6   25.20    6.10
  -1  15   6   47.90    7.10
  -1  15   6   44.00    7.70
   1  15  -6   46.90    7.50
   1  15  -6   27.40    6.20
   1 -15  -6   44.50    6.40
   1 -15  -6   42.70    8.40
  -1 -15   6   31.90    6.40
  -1  15   5 1593.74  103.49
   1  15  -5 1493.65  102.69
   1  15  -5 1812.82  103.89
   1  15  -5 1524.05  103.49
  -1 -15   5 1427.26  104.29
   1 -15  -5 1614.74  103.19
  -1  15   4   48.90    7.60
  -1  15   4   37.40    7.00
   1  15  -4   35.40    5.20
   1  15  -4   42.30    6.30
   1  15  -4   43.10    8.00
   1 -15  -4   48.70    6.60
  -1 -15   4   34.50    6.00
  -1 -15   4   51.59    7.20
   1 -15  -4   39.70    8.20
   1  15  -3 1212.88   79.49
   1  15  -3 1245.78   79.79
   1  15  -3 1238.58   79.59
  -1  15   3 1099.59   79.69
   1  15  -3 1220.18   80.09
  -1  15   3 1210.68   79.99
  -1 -15   3 1304.97   80.29
  -1 -15   3 1163.68   79.79
   1 -15  -3 1145.99   79.59
   1 -15  -3 1296.87   80.69
   1  15  -2   31.20    5.00
  -1  15   2   37.80    5.80
   1  15  -2   35.00    5.00
  -1  15   2   26.20    6.30
   1  15  -2   37.90    5.70
   1  15  -2   36.10    4.80
   1  15  -2   28.90    5.90
  -1 -15   2   26.80    5.10
   1 -15  -2   28.80    5.60
  -1 -15   2   30.80    5.20
   1 -15  -2   31.30    5.00
  -1  15   1  214.38   15.30
   1  15  -1  201.58   14.50
   1  15  -1  191.78   13.90
   1  15  -1  209.28   15.50
   1  15  -1  200.18   13.80
  -1  15   1  186.18   15.20
   1 -15  -1  194.38   15.00
  -1 -15   1  190.58   15.00
  -1 -15   1  239.08   15.90
   1 -15  -1  206.38   15.90
  -1  15   0    7.60    2.50
  -1  15   0   11.70    4.30
   1  15   0   10.60    4.30
   1  15   0    6.70    5.10
  -1  15   0   11.40    4.50
   1  15   0   18.70    3.90
  -1  15   0    6.00    4.60
  -1 -15   0   17.60    4.80
   1 -15   0   12.80    5.00
  -1 -15   0   18.00    3.80
  -1 -15   0    7.10    4.20
   1 -15   0    8.60    3.80
  -1  15  -1  198.68   15.50
   1  15   1  189.58   15.90
   1  15   1  210.08   15.70
  -1  15  -1  219.68   15.40
  -1  15  -1  201.08   14.30
  -1 -15  -1  220.18   16.30
   1 -15   1  220.18   16.10
  -1 -15  -1  212.28   14.10
   1 -15   1  196.48   15.40
  -1 -15  -1  203.08   15.00
  -1  15  -2   25.30    4.50
   1  15   2   23.10    5.60
  -1  15  -2   26.00    4.90
  -1  15  -2   18.50    5.00
   1  15   2   24.60    5.00
   1 -15   2   17.70    5.00
  -1 -15  -2   19.70    5.30
   1 -15   2   14.90    4.50
  -1  15  -3 1254.47   83.19
   1  15   3 1279.37   83.19
  -1  15  -3 1270.37   82.79
   1  15   3 1173.68   83.39
  -1  15  -3 1287.37   82.79
  -1 -15  -3 1208.78   84.09
   1 -15   3 1366.46   83.49
  -1 -15  -3 1345.37   83.89
   1 -15   3 1179.38   82.99
  -1  15  -4   64.69    7.70
  -1  15  -4   58.89    8.60
   1  15   4   59.99    8.20
   1  15   4   50.39    8.50
  -1  15  -4   60.49    6.60
  -1 -15  -4   62.59   10.00
   1 -15   4   55.99    8.30
   1 -15   4   52.89    7.40
  -1 -15  -4   60.09    8.80
  -1  15  -5 1570.74  109.19
  -1  15  -5 1746.73  109.89
   1  15   5 1645.54  110.19
  -1  15  -5 1632.74  110.89
   1 -15   5 1780.12  109.89
   1  15   6   56.59    8.70
   1  15   6   63.29    8.40
  -1  15  -6   62.19    8.70
  -1  15  -6   52.49    9.00
  -1  15  -6   47.10    6.00
   1 -15   6   50.79    7.00
  -1 -15  -6   51.69    6.20
  -1 -15  -6   60.59    9.20
  -1  16   5  119.89   10.40
   1  16  -5  116.59   10.30
   1  16  -5  102.09   10.40
   1  16  -5  100.29   10.80
  -1  16   5  112.29   11.00
   1 -16  -5  107.29    9.70
  -1 -16   5  101.59   10.40
   1 -16  -5  110.09   11.70
   1  16  -4  270.97   18.00
   1  16  -4  255.17   18.50
  -1  16   4  226.88   20.00
   1  16  -4  280.87   19.00
  -1  16   4  229.08   18.70
   1 -16  -4  276.97   20.00
   1 -16  -4  242.88   18.50
  -1 -16   4  283.87   19.30
  -1  16   3   63.19    8.20
   1  16  -3   56.79    6.40
  -1  16   3   61.49    7.60
   1  16  -3   51.59    7.20
   1  16  -3   58.69    8.70
   1  16  -3   65.29    6.60
  -1 -16   3   53.49    7.90
   1 -16  -3   61.19    7.50
  -1 -16   3   55.49    8.30
  -1  16   2  946.11   61.59
   1  16  -2  957.50   60.99
   1  16  -2  911.31   61.49
  -1  16   2  799.52   61.09
   1  16  -2  936.11   61.49
   1 -16  -2 1014.30   62.29
   1 -16  -2  883.51   61.19
  -1 -16   2  999.50   61.99
  -1 -16   2  891.41   61.19
   1  16  -1   35.40    5.30
   1  16  -1   29.70    6.30
   1  16  -1   39.30    6.70
  -1  16   1   37.40    6.70
  -1  16   1   26.90    6.40
   1 -16  -1   35.00    5.10
  -1 -16   1   37.30    7.10
  -1 -16   1   28.80    5.10
   1 -16  -1   34.60    5.90
  -1  16   0  789.82   56.59
  -1  16   0  754.62   56.09
   1  16   0  781.82   58.19
  -1  16   0  896.41   56.49
   1  16   0  898.31   56.49
   1  16   0  863.51   56.09
  -1 -16   0  982.30   57.39
   1 -16   0  795.12   56.39
  -1 -16   0  824.12   56.29
   1 -16   0  929.81   57.29
   1  16   1   38.30    8.10
  -1  16  -1   50.59    6.90
  -1  16  -1   46.70    7.00
   1  16   1   52.69    7.50
  -1  16  -1   49.00    4.80
  -1  16  -1   49.60    7.20
   1 -16   1   40.40    7.30
  -1 -16  -1   44.10    6.50
  -1 -16  -1   54.19    8.20
   1 -16   1   46.50    7.50
  -1  16  -2  883.81   59.99
   1  16   2  846.02   60.49
  -1  16  -2  918.21   59.79
  -1  16  -2  897.91   59.29
   1  16   2  920.51   59.99
  -1 -16  -2  831.52   59.59
   1 -16   2  837.22   59.79
   1 -16   2  998.50   60.59
  -1 -16  -2 1002.30   60.89
   1  16   3   85.99    9.30
  -1  16  -3   82.79    9.40
  -1  16  -3   89.79    8.70
  -1  16  -3   89.99    8.30
  -1 -16  -3   82.49    8.10
   1 -16   3   75.29    9.30
   1 -16   3   89.29    9.30
  -1  16  -4  243.28   17.70
  -1  16  -4  243.78   17.30
   1  16   4  202.28   18.30
   1 -16   4  257.77   18.10
  -1 -16  -4  270.97   18.90
  -1 -16  -4  218.08   16.90
  -1  16  -5   91.79   10.00
  -1  16  -5  108.39    8.60
   1  16   5  102.69   10.90
   1  16   5  107.19   10.60
  -1  16  -5  102.89   10.50
   1 -16   5   92.19   10.40
  -1 -16  -5   97.49   11.30
  -1 -16  -5  107.49    9.10
   1 -16   5  101.19    9.70
  -1  17   3    3.50    4.80
   1  17  -3   -5.60    3.70
  -1  17   3    1.40    4.10
   1  17  -3    2.50    4.70
   1  17  -3    2.30    3.50
   1  17  -3    1.30    3.00
   1 -17  -3    3.70    4.30
  -1 -17   3    9.10    5.70
  -1 -17   3    0.70    4.70
   1 -17  -3   -0.60    4.80
   1  17  -2  153.98   11.70
  -1  17   2  138.19   11.90
   1  17  -2  152.08   11.50
   1 -17  -2  150.58   12.10
  -1 -17   2  164.38   12.90
  -1 -17   2  132.09   12.10
   1 -17  -2  144.89   13.30
  -1  17   1   16.40    5.00
  -1  17   1   10.30    4.40
   1  17  -1    6.50    5.30
   1  17  -1    4.30    4.10
   1  17  -1    2.50    2.70
   1 -17  -1    6.80    4.10
  -1 -17   1    7.60    4.30
  -1 -17   1    6.90    4.60
   1  17   0  209.98   16.20
  -1  17   0  190.48   15.40
  -1  17   0  208.48   15.60
   1  17   0  213.28   15.50
   1 -17   0  194.98   15.30
  -1 -17   0  198.68   17.70
  -1 -17   0  191.78   15.10
   1 -17   0  217.08   17.50
  -1  17  -1    0.80    4.10
   1  17   1    5.80    5.20
   1  17   1   12.10    4.70
  -1  17  -1    4.80    4.80
  -1  17  -1    8.30    4.30
   1 -17   1    8.20    4.10
   1 -17   1    0.40    4.70
  -1 -17  -1   11.10    4.10
  -1  17  -2  135.99   11.20
  -1  17  -2  134.69   11.60
  -1  17  -2  135.19   10.20
   1  17   2  128.59   12.30
  -1 -17  -2  141.49   12.90
  -1 -17  -2  132.59   11.20
   1 -17   2  145.09   12.50
  -1  17  -3    5.00    5.60
  -1  17  -3    1.90    3.60
   1  17   3    4.10    5.30
   1  17   3    2.00    5.10
  -1  17  -3    2.90    3.90
  -1 -17  -3   -0.10    4.90
   1 -17   3   -0.30    4.40
  -1 -17  -3    5.80    3.60
   1 -17   3    1.20    4.40
   2   0 -12  353.36   26.10
   2   0 -11   -1.80    3.50
   2   0 -11   -2.20    4.90
   2   0 -11   -0.10    5.10
   2   0 -10  694.03   46.60
   2   0 -10  696.63   46.80
   2   0 -10  675.93   45.70
   2   0  -9   -3.70    3.20
   2   0  -9   -2.30    2.20
   2   0  -9   -4.00    4.30
   2   0  -9   -6.70    5.30
   2   0  -8 1377.76   87.49
   2   0  -8 1329.37   87.29
   2   0  -8 1239.38   86.49
  -2   0   8 1307.67   86.69
   2   0  -8 1393.76   86.89
   2   0  -7   -1.10    1.80
   2   0  -7    2.30    3.80
   2   0  -7   -1.00    1.90
  -2   0   7   -1.90    2.80
   2   0  -7   -0.70    4.40
   2   0  -7   -2.20    3.50
  -2   0   7   -1.70    3.90
   2   0  -7   -1.20    1.60
   2   0  -7    0.70    2.60
  -2   0   6  190.18   15.20
   2   0  -6  216.48   15.50
   2   0  -6  230.88   14.90
   2   0  -6  211.48   14.90
   2   0  -6  247.68   15.80
   2   0  -5    3.10    3.00
  -2   0   5   -2.10    1.80
   2   0  -5   -1.20    1.70
  -2   0   5   -0.70    2.20
   2   0  -5    0.50    1.80
   2   0  -5    1.10    2.70
   2   0  -5   -3.40    1.70
  -2   0   5    0.00    1.80
  -2   0   4  281.37   18.90
   2   0  -4  318.57   19.50
   2   0  -4  300.57   19.50
   2   0  -4  287.87   19.00
  -2   0   4  258.37   19.30
   2   0  -4  275.77   18.90
   2   0  -3    0.10    2.10
   2   0  -3    1.80    1.30
  -2   0   3    0.50    1.30
   2   0  -3    4.70    2.50
   2   0  -3    3.00    1.40
   2   0  -3    0.60    1.70
  -2   0   3    2.10    1.40
  -2   0   3    2.50    2.00
  -2   0   1    7.30    1.60
   2   0  -1    8.80    1.70
   2   0  -1    6.30    1.80
  -2   0   1    5.60    1.50
  -2   0   1    5.70    1.10
   2   0  -1    4.10    1.90
   2   0  -1    3.60    1.80
  -2   0   1    6.80    1.80
  -2   0   1    3.30    1.90
  -2   0  -1    6.50    2.10
   2   0   1    3.20    2.30
  -2   0  -1    7.30    1.00
  -2   0  -1    6.30    2.10
   2   0   1    7.60    1.70
  -2   0  -1    6.50    2.00
   2   0   1    4.70    1.90
  -2   0  -1    6.40    1.80
  -2   0  -1    4.90    1.60
   2   0   1    7.90    1.90
   2   0   3    0.30    1.50
  -2   0  -3    0.40    2.60
  -2   0  -3    1.30    2.00
   2   0   3    3.40    1.80
  -2   0  -3    2.90    1.40
  -2   0  -3    1.50    2.50
   2   0   3    0.40    3.20
  -2   0  -3    0.80    1.50
  -2   0  -4  618.14   47.00
  -2   0  -4  781.12   46.80
   2   0   4  752.42   46.70
  -2   0  -4  664.73   46.50
   2   0   4  710.73   47.00
  -2   0  -4  775.72   46.60
  -2   0  -4  761.92   46.80
   2   0   4  662.53   46.60
   2   0   4  702.13   46.70
  -2   0  -5   -3.80    2.70
  -2   0  -5    1.00    3.60
   2   0   5   -2.70    3.70
  -2   0  -5    2.40    1.60
  -2   0  -5   -4.50    2.40
  -2   0  -5    1.20    2.00
  -2   0  -5    0.50    1.70
   2   0   5   -1.30    2.10
   2   0   5   -0.40    1.40
   2   0   5   -4.40    2.40
  -2   0  -6  673.13   46.90
  -2   0  -6  638.54   47.50
   2   0   6  702.33   47.00
  -2   0  -6  754.92   47.20
  -2   0  -6  702.63   46.80
  -2   0  -6  716.13   47.00
  -2   0  -6  729.83   47.20
  -2   0  -6  828.42   47.60
  -2   0  -7   -3.00    3.20
  -2   0  -7    0.60    2.60
  -2   0  -7   -4.70    3.60
   2   0   7   -4.30    2.80
  -2   0  -7   -2.60    1.70
   2   0   7   -3.80    2.80
  -2   0  -7    0.50    2.30
  -2   0  -8 1216.98   86.39
  -2   0  -8 1303.97   86.89
  -2   0  -8 1389.16   86.29
  -2   0  -8 1223.18   86.19
   2   0   8 1473.65   86.79
  -2   0  -9   -2.80    3.40
   2   0   9    0.40    2.90
  -2   0  -9   -8.70    3.60
  -2   0  -9    3.60    4.30
  -2   0  -9    2.30    2.70
  -2   0 -10  935.91   71.59
  -2   0 -10 1086.69   71.99
  -2   0 -10 1146.79   72.59
  -2   0 -10 1209.48   72.79
  -2   0 -11    0.60    4.60
  -2   0 -11    2.10    3.60
  -2   0 -11    1.40    5.00
  -2   0 -11    5.60    3.70
   2   1 -11   27.40    6.20
   2   1 -11   33.80    6.20
   2   1 -11   31.00    6.00
   2  -1 -11   29.20    5.30
   2  -1 -11   34.10    5.70
   2  -1 -11   35.30    6.30
   2  -1 -11   25.50    5.00
   2   1 -10  286.57   22.20
   2   1 -10  297.37   22.10
   2   1 -10  315.57   20.90
   2  -1 -10  300.07   20.80
   2  -1 -10  296.17   21.80
   2  -1 -10  294.97   22.00
   2   1  -9  624.54   41.50
   2   1  -9  628.14   42.40
   2   1  -9  577.24   40.90
   2  -1  -9  622.54   41.20
   2  -1  -9  677.63   42.20
   2  -1  -9  626.24   41.40
   2   1  -8  460.85   31.40
   2   1  -8  469.25   32.20
   2   1  -8  430.26   30.90
   2   1  -8  479.95   32.10
   2  -1  -8  468.45   32.30
   2  -1  -8  460.85   31.20
   2  -1  -8  475.95   31.00
   2  -1  -8  468.95   31.30
   2  -1  -8  527.55   32.10
   2   1  -7 2248.97  150.88
   2   1  -7 2404.16  151.38
  -2   1   7 2614.34  150.68
   2   1  -7 2360.16  151.28
  -2   1   7 2103.89  150.58
   2  -1  -7 2249.38  150.68
   2  -1  -7 2337.97  151.18
   2  -1  -7 2275.77  150.48
   2  -1  -7 2269.37  150.68
  -2  -1   7 2461.65  150.78
   2  -1  -7 2182.28  150.78
   2  -1  -7 2333.07  151.28
   2   1  -6   48.90    6.00
   2   1  -6   39.00    3.80
   2   1  -6   46.80    5.50
  -2   1   6   50.99    4.40
  -2   1   6   38.40    5.00
   2   1  -6   50.79    4.80
   2  -1  -6   38.30    4.20
   2  -1  -6   43.90    5.20
   2  -1  -6   48.80    5.80
   2  -1  -6   50.09    4.30
   2  -1  -6   43.80    4.50
   2   1  -5 3105.49  191.48
  -2   1   5 2845.82  191.18
   2   1  -5 2785.72  190.88
  -2   1   5 2682.53  190.98
   2   1  -5 2948.10  191.08
  -2  -1   5 3266.67  190.88
   2  -1  -5 3116.99  191.78
   2  -1  -5 2935.81  190.98
  -2  -1   5 2667.93  191.28
   2  -1  -5 2996.30  191.28
   2  -1  -5 3032.80  190.98
  -2   1   4  579.84   39.60
  -2   1   4  592.14   39.40
   2   1  -4  615.84   39.80
   2   1  -4  611.34   39.20
   2   1  -4  561.44   39.70
   2   1  -4  588.64   39.50
  -2  -1   4  533.75   39.20
  -2  -1   4  655.43   39.50
   2  -1  -4  627.14   39.50
   2  -1  -4  598.34   39.30
   2  -1  -4  662.23   39.70
   2  -1  -4  562.34   39.40
   2  -1  -4  655.43   39.80
  -2   1   3 1209.28   89.29
   2   1  -3 1354.56   89.49
   2   1  -3 1467.85   89.29
  -2   1   3 1393.76   89.39
  -2   1   3 1321.77   89.29
  -2  -1   3 1391.36   89.09
   2  -1  -3 1417.66   89.09
  -2  -1   3 1314.57   89.39
   2  -1  -3 1382.46   89.49
   2  -1  -3 1404.86   89.39
  -2  -1   3 1505.05   89.29
   2  -1  -3 1388.26   89.29
   2  -1  -3 1315.27   89.19
   2   1  -1  149.99   10.50
   2   1  -1  138.19   10.50
  -2   1   1  168.48   10.50
  -2   1   1  147.69   10.40
  -2   1   1  144.09   10.50
   2   1  -1  156.68   10.30
  -2   1   1  155.18   10.30
   2   1  -1  166.28   10.50
  -2   1   1  160.98   10.40
   2  -1  -1  145.79   10.50
   2  -1  -1  165.58   10.60
   2  -1  -1  147.59   10.40
  -2  -1   1  141.19   10.50
   2  -1  -1  146.49   10.30
  -2  -1   1  148.19   10.60
  -2  -1   1  160.18   10.30
  -2  -1   1  173.38   10.50
   2  -1  -1  160.08   10.40
  -2   1  -1  188.58   13.00
   2   1   1  173.58   12.80
  -2   1  -1  204.18   12.70
   2   1   1  179.78   12.90
  -2   1  -1  176.38   12.90
  -2   1  -1  205.88   12.90
   2   1   1  171.78   12.70
  -2   1  -1  216.68   12.90
  -2   1  -1  180.48   12.70
   2   1   1  214.68   13.10
  -2  -1  -1  195.08   12.90
  -2  -1  -1  178.98   12.90
   2  -1   1  189.38   12.90
  -2  -1  -1  214.38   12.80
   2  -1   1  199.58   12.70
   2  -1   1  170.48   12.80
   2  -1   1  177.68   12.90
   2  -1   1  211.28   13.00
   2  -1   1  182.38   12.70
  -2  -1  -1  201.48   13.10
   2   1   3 2042.50  147.59
  -2   1  -3 2305.97  147.59
  -2   1  -3 2282.07  147.69
   2   1   3 2375.46  147.79
   2   1   3 1984.70  147.49
  -2   1  -3 2530.25  147.49
  -2   1  -3 1906.91  147.39
  -2   1  -3 2405.76  147.59
   2  -1   3 2206.78  147.89
  -2  -1  -3 2299.47  147.49
  -2  -1  -3 2269.27  147.79
  -2  -1  -3 2318.27  147.59
   2  -1   3 2310.67  147.49
   2  -1   3 2095.39  147.69
   2  -1   3 2318.57  147.59
  -2  -1  -3 2458.15  147.59
   2  -1   3 2532.15  147.49
  -2   1  -4  677.13   42.50
   2   1   4  633.64   42.40
   2   1   4  700.33   42.80
  -2   1  -4  661.43   42.50
  -2   1  -4  597.74   42.70
   2  -1   4  649.64   42.80
   2  -1   4  657.93   42.40
  -2  -1  -4  668.83   42.40
  -2  -1  -4  577.04   42.40
   2  -1   4  594.44   42.40
  -2  -1  -4  706.13   42.50
  -2  -1  -4  650.03   42.70
  -2   1  -5 4201.28  305.87
  -2   1  -5 4429.86  306.67
   2   1   5 5100.19  306.47
   2   1   5 4981.90  305.97
   2   1   5 4373.06  305.87
  -2   1  -5 4770.82  306.37
   2  -1   5 4189.98  305.77
  -2  -1  -5 5418.56  306.77
  -2  -1  -5 4355.06  305.77
  -2  -1  -5 4967.70  305.97
   2  -1   5 5112.19  305.97
  -2   1  -6   87.59    7.80
  -2   1  -6   83.99    7.00
   2   1   6   81.69    6.70
   2   1   6   86.49    7.90
  -2   1  -6   74.59    6.30
  -2   1  -6   78.99    6.50
  -2   1  -6   82.59    6.80
   2  -1   6   84.19    6.60
  -2  -1  -6   96.59    7.10
  -2  -1  -6   78.49    7.50
  -2  -1  -6   78.39    7.90
  -2  -1  -6   74.29    6.20
  -2  -1  -6   85.79    6.70
  -2  -1  -6   71.09    6.20
  -2  -1  -6   78.99    6.50
   2  -1   6   89.59    7.40
  -2   1  -7 2180.88  154.08
  -2   1  -7 2168.78  154.18
  -2   1  -7 2478.55  154.78
  -2   1  -7 2147.09  154.28
   2   1   7 2413.26  154.28
  -2   1  -7 2706.43  154.48
   2  -1   7 2597.14  154.68
  -2  -1  -7 2245.88  154.18
  -2  -1  -7 2199.08  154.28
  -2  -1  -7 2448.26  154.68
   2  -1   7 2564.84  154.38
  -2  -1  -7 2323.97  153.98
  -2   1  -8   60.49    5.70
  -2   1  -8   51.89    7.60
  -2   1  -8   51.29    5.20
  -2  -1  -8   50.49    4.90
  -2  -1  -8   58.29    5.50
  -2  -1  -8   55.19    7.40
  -2   1  -9  722.03   50.89
  -2   1  -9  853.41   51.89
  -2   1  -9  740.73   50.69
  -2  -1  -9  860.61   51.09
  -2  -1  -9  753.92   50.99
  -2  -1  -9  806.22   51.19
   2  -1   9  683.13   50.79
  -2   1 -10  174.98   13.70
  -2   1 -10  186.28   14.90
  -2   1 -10  198.48   14.20
  -2  -1 -10  175.78   14.60
  -2  -1 -10  175.88   13.90
  -2  -1 -10  172.28   13.50
  -2  -1 -10  188.28   15.10
  -2   1 -11   40.90    7.50
  -2   1 -11   54.59    6.80
  -2   1 -11   60.69    9.20
  -2   1 -11   55.39    8.40
  -2  -1 -11   45.60    8.10
  -2  -1 -11   49.99    6.70
  -2  -1 -11   51.59    7.90
  -2  -1 -11   48.20    7.10
   2   2 -11   38.70    6.50
   2   2 -11   36.50    6.60
   2   2 -11   33.10    6.20
   2  -2 -11   35.90    5.40
   2  -2 -11   31.10    5.50
   2  -2 -11   33.40    6.60
   2  -2 -11   33.30    5.60
   2   2 -10    3.50    5.40
   2   2 -10    3.80    4.10
   2   2 -10    0.90    4.80
   2  -2 -10   -1.20    3.10
   2  -2 -10    5.20    3.10
   2  -2 -10    6.60    4.70
   2  -2 -10    4.10    5.00
   2  -2 -10   -6.20    4.50
   2   2  -9  649.34   42.90
   2   2  -9  642.24   42.10
   2   2  -9  678.73   42.80
   2  -2  -9  632.24   41.80
   2  -2  -9  581.44   41.50
   2  -2  -9  602.24   41.70
   2  -2  -9  644.14   42.40
   2  -2  -9  632.24   42.10
   2   2  -8    9.30    4.10
   2   2  -8    9.50    3.20
   2   2  -8    1.40    4.20
   2  -2  -8   10.10    2.70
   2  -2  -8   12.10    2.90
  -2  -2   8    8.30    3.00
   2  -2  -8    7.00    2.60
   2  -2  -8    7.50    2.20
   2  -2  -8   12.20    3.80
   2  -2  -8   10.50    3.80
   2  -2  -8    7.00    4.10
   2  -2  -8    9.00    2.50
   2   2  -7  874.11   57.59
  -2   2   7  750.32   58.09
   2   2  -7  997.20   58.79
   2   2  -7  876.71   58.19
   2   2  -7  950.90   58.79
   2  -2  -7  930.01   58.09
   2  -2  -7  915.41   58.39
   2  -2  -7  847.12   58.59
   2  -2  -7  916.91   58.19
   2  -2  -7  920.91   58.69
   2  -2  -7  853.51   57.89
   2  -2  -7  869.41   57.99
   2  -2  -7  835.02   57.69
   2  -2  -7  881.51   57.99
  -2   2   6    3.30    2.50
   2   2  -6    3.60    3.20
   2   2  -6    3.30    3.10
   2  -2  -6    4.10    2.90
   2  -2  -6    6.90    3.00
   2  -2  -6    1.40    2.10
  -2  -2   6    5.60    2.70
   2  -2  -6    1.50    2.70
   2  -2  -6    1.20    2.90
   2  -2  -6    5.30    2.10
   2  -2  -6    7.10    1.90
   2  -2  -6    4.40    1.90
  -2  -2   6    6.10    2.50
  -2   2   5 3690.73  259.07
   2   2  -5 3769.22  259.17
   2   2  -5 4097.69  259.47
   2   2  -5 4043.00  259.47
  -2   2   5 3658.13  259.17
   2  -2  -5 4388.36  258.97
   2  -2  -5 3959.60  258.97
  -2  -2   5 4080.99  259.17
   2  -2  -5 4354.66  259.37
  -2  -2   5 3758.52  259.37
   2  -2  -5 4029.60  259.37
   2  -2  -5 3919.21  259.27
   2  -2  -5 4448.06  259.17
   2  -2  -5 3726.53  259.07
   2   2  -4   79.89    6.20
   2   2  -4   82.39    7.00
   2   2  -4   79.89    7.00
   2   2  -4   86.79    5.80
  -2   2   4   76.59    6.20
  -2   2   4   79.49    6.50
  -2   2   4   92.39    6.40
   2  -2  -4   76.09    6.40
  -2  -2   4   81.99    5.60
   2  -2  -4   67.69    6.50
   2  -2  -4   76.89    6.70
   2  -2  -4   82.79    6.10
   2  -2  -4   91.59    6.40
   2  -2  -4   76.99    5.80
  -2  -2   4   78.69    6.10
  -2  -2   4   75.79    5.80
  -2  -2   4   80.59    6.70
   2  -2  -4   79.99    5.80
  -2   2   3  366.86   26.10
   2   2  -3  346.17   26.40
   2   2  -3  416.46   26.20
   2   2  -3  446.36   26.50
   2  -2  -3  425.56   26.20
   2  -2  -3  401.56   26.10
  -2  -2   3  378.16   26.30
  -2   2   2    2.00    1.90
  -2   2   2    1.60    1.40
   2   2  -2    1.30    2.20
   2   2  -2    3.80    2.50
  -2   2   2    2.90    1.90
   2   2  -2    2.30    1.50
   2   2  -2    1.50    1.80
  -2   2   2    9.70    2.30
   2  -2  -2    1.10    1.50
  -2  -2   2    1.20    2.30
   2  -2  -2    3.30    2.10
  -2  -2   2    0.40    2.00
   2  -2  -2    0.50    2.10
  -2  -2   2    3.50    1.70
   2  -2  -2    3.10    1.50
   2  -2  -2   -0.20    1.70
  -2  -2   2    2.00    1.50
   2  -2  -2   -1.40    1.40
  -2   2   1  405.76   26.60
   2   2  -1  426.06   26.60
   2   2  -1  419.26   26.70
  -2   2   1  417.66   26.30
   2   2  -1  403.56   26.60
  -2   2   1  396.26   26.60
  -2   2   1  411.66   26.50
  -2   2   1  415.26   26.60
  -2   2   1  394.96   26.60
   2   2  -1  437.56   26.70
   2  -2  -1  417.86   26.60
  -2  -2   1  416.26   26.60
   2  -2  -1  402.06   26.50
  -2  -2   1  416.26   26.60
   2  -2  -1  407.76   26.70
   2  -2  -1  340.87   26.40
  -2  -2   1  396.76   26.70
  -2  -2   1  383.16   26.70
   2  -2  -1  402.76   26.60
  -2   2   0  261.67   17.20
  -2   2   0  257.97   17.00
  -2   2   0  250.57   17.20
   2   2   0  279.67   17.20
   2   2   0  277.07   17.30
  -2   2   0  252.07   17.00
   2   2   0  244.58   17.00
  -2   2   0  244.78   16.90
   2   2   0  239.88   16.90
  -2  -2   0  262.07   17.20
  -2  -2   0  257.27   17.00
   2  -2   0  247.68   17.20
  -2  -2   0  274.47   17.30
   2  -2   0  259.87   17.10
   2  -2   0  263.67   17.20
   2  -2   0  283.37   17.20
   2  -2   0  266.17   16.90
  -2  -2   0  233.48   17.20
  -2   2  -1  481.85   31.30
  -2   2  -1  504.55   31.40
  -2   2  -1  455.75   31.30
  -2   2  -1  496.75   31.30
   2   2   1  486.35   31.60
   2   2   1  476.55   31.40
  -2   2  -1  467.25   31.40
   2   2   1  507.95   31.20
  -2  -2  -1  494.75   31.50
   2  -2   1  462.15   31.30
  -2  -2  -1  495.55   31.20
  -2  -2  -1  486.05   31.40
   2  -2   1  496.05   31.30
   2  -2   1  443.16   31.40
   2  -2   1  486.75   31.30
  -2  -2  -1  466.45   31.40
  -2  -2  -1  501.85   31.30
   2  -2   1  502.75   31.40
   2  -2   1  410.56   31.20
  -2  -2  -1  453.65   31.40
  -2   2  -2    1.00    1.70
  -2   2  -2    3.30    1.60
  -2   2  -2    1.90    2.70
   2   2   2   -0.20    1.90
  -2   2  -2    3.40    1.90
   2   2   2    4.50    3.10
   2   2   2    0.10    1.70
  -2   2  -2    4.70    2.20
  -2   2  -2    5.90    2.30
  -2  -2  -2    0.80    1.60
   2  -2   2    4.40    1.70
  -2  -2  -2   -0.20    2.20
   2  -2   2    1.50    2.30
  -2  -2  -2    2.30    2.70
   2  -2   2    1.00    1.70
  -2  -2  -2    0.30    2.00
  -2  -2  -2    2.40    2.30
   2  -2   2    1.70    1.70
  -2   2  -3  930.71   62.19
  -2   2  -3  956.50   62.19
  -2   2  -3  946.51   62.09
   2   2   3  923.41   61.99
   2   2   3 1046.70   62.39
  -2   2  -3  969.20   61.99
   2   2   3  867.11   61.99
   2  -2   3 1061.59   61.99
  -2  -2  -3  952.40   61.99
   2  -2   3  941.51   61.99
   2  -2   3  948.41   61.89
  -2  -2  -3  998.50   62.29
  -2  -2  -3  957.80   62.09
  -2  -2  -3  859.01   61.99
  -2  -2  -3  985.50   61.99
   2  -2   3  883.91   61.99
   2   2   4   58.29    6.30
  -2   2  -4   54.59    5.40
   2   2   4   61.49    5.40
  -2   2  -4   52.69    6.30
  -2   2  -4   64.89    5.60
  -2  -2  -4   63.59    5.10
   2  -2   4   68.49    5.90
  -2  -2  -4   56.29    6.10
  -2  -2  -4   68.89    5.70
  -2   2  -5 3385.86  185.28
  -2   2  -5 2616.74  185.08
  -2   2  -5 2714.53  184.68
  -2  -2  -5 2990.90  184.78
  -2  -2  -5 2523.85  184.68
  -2   2  -6    5.70    3.70
   2   2   6    6.40    2.70
   2   2   6    4.80    4.10
  -2   2  -6   15.20    3.70
  -2   2  -6   10.30    2.80
  -2   2  -6    9.50    3.00
  -2   2  -6   11.10    2.20
   2  -2   6   13.10    2.70
  -2  -2  -6    9.80    3.40
  -2  -2  -6    9.60    2.50
  -2  -2  -6   11.60    3.90
  -2  -2  -6    6.70    3.60
  -2  -2  -6   11.00    2.60
   2  -2   6   13.50    3.00
  -2   2  -7  342.87   25.90
  -2   2  -7  392.96   25.50
  -2   2  -7  412.96   26.60
   2  -2   7  391.56   25.90
  -2  -2  -7  376.46   26.30
  -2  -2  -7  374.36   25.50
  -2  -2  -7  398.76   25.90
  -2  -2  -7  382.86   25.50
  -2   2  -8    4.70    3.60
  -2   2  -8   -2.20    4.00
  -2   2  -8    5.80    3.70
  -2  -2  -8    6.50    3.30
  -2  -2  -8   -1.10    2.20
  -2  -2  -8   -0.10    2.20
   2  -2   8    1.30    3.70
  -2  -2  -8    3.30    2.70
  -2  -2  -8    1.70    4.00
  -2  -2  -8   -0.30    3.50
  -2   2  -9  434.56   27.30
  -2   2  -9  405.26   24.90
  -2   2  -9  391.16   26.00
  -2  -2  -9  356.36   24.50
  -2  -2  -9  363.86   25.50
  -2  -2  -9  309.97   24.20
   2  -2   9  308.37   24.50
  -2  -2  -9  380.76   24.90
  -2   2 -10    8.30    2.60
  -2   2 -10    2.60    4.60
  -2   2 -10    8.90    5.10
  -2   2 -10   11.10    4.10
  -2  -2 -10    9.20    4.00
  -2  -2 -10    1.80    3.30
  -2  -2 -10    5.70    4.80
  -2  -2 -10   15.20    4.60
  -2  -2 -10    7.30    3.90
  -2   2 -11   17.70    4.80
  -2   2 -11   21.00    5.50
  -2   2 -11   11.30    5.70
  -2   2 -11   18.10    4.20
  -2  -2 -11   10.30    3.90
  -2  -2 -11   18.20    5.30
  -2  -2 -11   16.00    4.20
  -2  -2 -11   20.50    5.00
  -2  -2 -11   15.70    3.90
   2   3 -11    9.20    5.40
   2   3 -11   10.00    4.20
   2  -3 -11   11.00    3.30
   2  -3 -11   13.20    5.80
   2  -3 -11    7.60    4.60
   2  -3 -11    3.90    4.50
   2   3 -10  560.44   35.60
   2   3 -10  569.74   36.50
   2   3 -10  528.75   36.40
   2  -3 -10  565.74   36.00
   2  -3 -10  480.85   35.30
   2  -3 -10  549.85   35.10
   2  -3 -10  504.35   34.80
   2  -3 -10  536.75   36.40
   2  -3 -10  449.36   34.70
   2   3  -9  139.79   11.90
   2   3  -9  124.19   11.90
   2   3  -9  135.69   10.80
   2  -3  -9  136.19   11.20
   2  -3  -9  145.19   10.70
   2  -3  -9  139.09   11.60
   2  -3  -9  147.39   10.00
   2  -3  -9  111.09    9.50
   2  -3  -9  121.79   10.00
  -2   3   8  240.98   19.00
   2   3  -8  293.37   20.10
   2   3  -8  283.97   19.40
   2   3  -8  280.07   20.10
   2  -3  -8  280.57   19.10
   2  -3  -8  301.67   19.70
   2  -3  -8  283.17   19.80
   2  -3  -8  291.47   18.90
   2  -3  -8  236.08   18.60
   2  -3  -8  282.07   19.00
   2  -3  -8  291.87   18.90
   2  -3  -8  276.77   19.20
   2   3  -7  675.53   47.90
   2   3  -7  737.23   47.50
   2   3  -7  725.63   48.00
  -2   3   7  756.12   47.30
   2  -3  -7  710.63   47.60
   2  -3  -7  675.33   47.30
  -2  -3   7  692.73   46.80
   2  -3  -7  795.92   47.00
  -2  -3   7  677.83   47.20
   2  -3  -7  739.33   47.10
   2  -3  -7  701.13   47.40
   2  -3  -7  741.83   47.80
   2   3  -6   15.70    3.70
   2   3  -6   16.80    2.80
   2   3  -6   15.60    3.80
  -2   3   6   20.80    3.60
   2   3  -6   23.60    3.20
   2  -3  -6   17.40    3.00
   2  -3  -6   19.80    3.00
   2  -3  -6   17.00    3.70
   2  -3  -6   13.70    3.70
  -2  -3   6   19.10    2.90
   2  -3  -6   18.50    2.40
   2  -3  -6   18.50    3.40
   2  -3  -6   14.80    2.40
  -2  -3   6   12.10    2.60
  -2  -3   6   14.90    3.20
   2   3  -5  878.51   53.39
   2   3  -5  753.92   53.29
  -2   3   5  787.92   52.89
   2   3  -5  800.92   52.99
   2  -3  -5  755.82   52.99
   2  -3  -5  759.62   52.89
   2  -3  -5  844.02   52.69
  -2  -3   5  889.41   52.89
   2   3  -4 1272.87   79.09
   2   3  -4 1232.38   79.59
  -2   3   4 1250.47   79.39
  -2   3   4 1245.88   79.29
   2   3  -4 1108.69   79.29
   2   3  -4 1224.68   79.49
  -2  -3   4 1209.88   79.19
  -2  -3   4 1100.19   79.39
   2  -3  -4 1238.88   79.29
   2  -3  -4 1232.68   79.39
   2  -3  -4 1380.26   79.39
   2  -3  -4 1106.99   78.99
   2   3  -3  796.02   51.99
   2   3  -3  885.31   51.69
   2   3  -3  744.23   51.99
  -2   3   3  772.22   51.79
  -2   3   3  890.21   51.89
   2   3  -3  702.93   51.79
   2   3  -3  828.92   51.69
  -2  -3   3  902.41   51.69
   2  -3  -3  888.71   51.79
   2  -3  -3  755.02   51.79
   2  -3  -3  813.62   51.79
  -2  -3   3  663.83   51.69
   2  -3  -3  660.43   51.59
  -2  -3   3  743.53   51.89
  -2  -3   3  874.91   51.59
   2  -3  -3  901.71   51.89
   2  -3  -3  662.93   51.49
   2   3  -2 4381.46  295.77
   2   3  -2 4608.14  295.77
   2  -3  -2 4383.26  295.87
   2  -3  -2 4672.33  295.77
  -2  -3   2 4763.82  295.77
   2   3  -1    8.20    1.90
   2   3  -1    5.80    1.60
   2   3  -1    7.20    2.00
  -2   3   1    6.00    1.20
  -2   3   1    7.20    1.90
  -2   3   1   10.70    2.00
   2   3  -1    6.60    1.90
   2   3  -1    7.20    2.30
  -2   3   1    8.60    2.10
  -2   3   1    3.40    2.10
  -2   3   1    8.40    1.60
  -2  -3   1    7.40    1.90
  -2  -3   1    6.30    1.90
  -2  -3   1    7.20    1.80
   2  -3  -1    8.30    1.20
  -2  -3   1    6.50    1.50
  -2  -3   1    8.00    2.20
   2  -3  -1    6.40    1.40
   2  -3  -1    8.40    2.00
   2  -3  -1    7.90    2.10
   2  -3  -1    6.30    2.40
   2   3   0 2793.82  181.08
   2   3   1    9.60    1.40
  -2   3  -1    6.70    1.90
  -2   3  -1    9.20    2.30
  -2   3  -1   10.10    2.10
   2   3   1    9.60    2.30
  -2   3  -1   10.50    1.80
   2   3   1    8.80    2.10
   2   3   1    5.30    2.80
  -2   3  -1   10.50    2.00
   2  -3   1    8.10    2.40
   2  -3   1   10.60    2.10
  -2  -3  -1   12.10    2.30
   2  -3   1    9.60    2.50
  -2  -3  -1    9.90    2.40
  -2  -3  -1    9.50    2.00
   2  -3   1    8.60    2.00
  -2  -3  -1    7.20    1.40
  -2  -3  -1    8.70    1.40
  -2   3  -2 4020.50  288.87
  -2   3  -2 4777.02  288.97
  -2  -3  -2 3949.70  288.77
  -2  -3  -2 4656.43  289.07
  -2  -3  -2 4784.32  288.67
   2  -3   2 4540.75  288.77
   2   3   3  893.01   53.59
  -2   3  -3  823.02   53.19
  -2   3  -3  819.42   53.29
   2  -3   3  759.32   52.99
  -2  -3  -3  850.11   52.89
  -2  -3  -3  787.42   53.19
   2  -3   3  812.22   53.19
   2  -3   3  798.62   53.19
  -2  -3  -3  886.11   53.49
  -2  -3  -3  718.83   53.19
   2   3   4 1520.15   94.19
  -2   3  -4 1479.45   93.89
  -2   3  -4 1269.17   93.79
  -2   3  -4 1383.86   93.79
  -2   3  -4 1447.86   94.09
  -2  -3  -4 1384.66   93.89
   2  -3   4 1358.06   93.79
  -2  -3  -4 1375.96   93.49
  -2  -3  -4 1488.45   93.89
  -2  -3  -4 1446.06   93.79
  -2  -3  -4 1461.65   94.09
   2  -3   4 1566.44   93.79
   2  -3   4 1515.65   93.59
   2  -3   4 1484.75   93.79
  -2   3  -5 1751.02  110.79
  -2   3  -5 1658.23  111.09
   2   3   5 1914.61  111.29
  -2   3  -5 1735.93  110.79
  -2   3  -5 1771.02  111.19
  -2   3  -5 1875.21  110.89
  -2  -3  -5 1740.53  111.19
  -2  -3  -5 1606.44  110.79
  -2  -3  -5 1725.83  110.79
   2  -3   5 1478.55  110.79
   2  -3   5 1716.93  110.79
  -2  -3  -5 1529.35  110.89
  -2  -3  -5 1631.24  110.49
  -2   3  -6    4.00    3.50
  -2   3  -6   12.10    4.30
   2   3   6   14.60    4.30
  -2   3  -6    8.30    3.50
  -2   3  -6    1.50    2.80
  -2   3  -6    4.30    2.40
  -2  -3  -6   -1.20    2.30
  -2  -3  -6    7.30    3.70
  -2  -3  -6    6.70    2.60
  -2  -3  -6    1.10    1.70
   2  -3   6    4.80    2.70
  -2  -3  -6    2.20    3.00
  -2  -3  -6    0.60    2.60
  -2  -3  -6    6.10    2.90
   2  -3   6    1.10    2.50
  -2   3  -7  864.51   53.09
  -2   3  -7  717.43   52.59
  -2   3  -7  696.83   52.79
  -2   3  -7  883.51   52.89
  -2   3  -7  716.13   53.39
  -2  -3  -7  745.23   52.79
  -2  -3  -7  886.61   52.89
   2  -3   7  829.92   52.89
  -2  -3  -7  914.21   52.99
  -2  -3  -7  863.31   52.59
  -2  -3  -7  735.33   53.19
  -2   3  -8  117.89    9.40
  -2   3  -8  131.59   11.70
  -2   3  -8  163.38   10.90
  -2  -3  -8  156.28    9.60
  -2  -3  -8  125.39   11.20
   2  -3   8  122.19   10.40
  -2  -3  -8  127.19   10.80
  -2  -3  -8  154.48   10.30
  -2  -3  -8  111.19    9.80
  -2  -3  -8  125.79    9.50
  -2   3  -9  308.17   20.20
  -2   3  -9  288.47   20.70
  -2   3  -9  313.67   22.00
  -2   3  -9  301.47   21.00
   2  -3   9  258.27   20.40
  -2  -3  -9  326.47   21.40
  -2  -3  -9  306.27   20.80
  -2  -3  -9  296.77   20.20
  -2  -3  -9  334.47   22.50
  -2  -3  -9  280.77   20.80
  -2  -3  -9  279.37   20.30
  -2  -3  -9  312.87   20.30
  -2   3 -10  432.76   27.30
  -2   3 -10  373.56   25.90
  -2   3 -10  364.56   26.10
  -2  -3 -10  384.76   26.60
  -2  -3 -10  324.17   25.20
  -2  -3 -10  395.56   26.00
  -2  -3 -10  374.16   25.90
  -2  -3 -10  418.66   26.60
  -2  -3 -10  353.56   25.50
  -2   3 -11   42.60    6.70
  -2   3 -11   38.90    5.90
  -2  -3 -11   38.30    6.40
  -2  -3 -11   36.70    7.60
  -2  -3 -11   38.60    6.50
  -2  -3 -11   42.50    5.30
  -2  -3 -11   49.30    7.30
   2   4 -11    2.60    4.20
   2  -4 -11    7.50    4.60
   2  -4 -11    3.40    2.90
   2  -4 -11    1.00    5.30
   2  -4 -11    7.80    4.20
   2   4 -10  510.25   32.50
   2   4 -10  460.85   32.40
   2  -4 -10  464.95   30.90
   2  -4 -10  481.15   32.20
   2  -4 -10  420.66   30.90
   2  -4 -10  438.96   31.00
   2  -4 -10  465.45   31.30
  -2   4   9   18.30    4.20
   2   4  -9   24.40    4.60
   2   4  -9   23.80    5.60
   2   4  -9   24.90    5.60
   2  -4  -9   24.00    3.80
   2  -4  -9   29.70    4.50
   2  -4  -9   27.20    3.80
   2  -4  -9   23.10    3.40
   2  -4  -9   25.60    5.50
   2  -4  -9   26.20    3.40
   2  -4  -9   36.00    5.90
  -2   4   8  115.99   10.30
   2   4  -8  148.79   10.70
   2   4  -8  134.99   12.10
   2   4  -8  123.69   12.30
   2  -4  -8  129.09    9.70
   2  -4  -8  124.09   10.20
   2  -4  -8  111.39   10.40
   2  -4  -8  147.19   11.20
   2  -4  -8  146.49   10.20
   2  -4  -8  145.49    9.80
   2  -4  -8  128.29   10.60
  -2   4   7   -3.10    3.10
   2   4  -7    3.20    3.30
   2   4  -7    2.20    3.90
   2   4  -7   -2.30    3.80
   2  -4  -7   -0.30    2.10
   2  -4  -7    2.80    2.50
   2  -4  -7    0.40    3.90
   2  -4  -7    2.00    3.30
  -2  -4   7    4.40    2.60
   2  -4  -7    5.80    3.00
   2  -4  -7   -0.50    2.50
   2  -4  -7   -0.10    2.80
  -2   4   6  465.85   32.50
   2   4  -6  463.85   32.40
   2   4  -6  542.95   33.20
   2   4  -6  503.15   33.00
  -2  -4   6  469.85   32.70
   2  -4  -6  486.65   32.40
   2  -4  -6  424.36   32.70
   2  -4  -6  475.85   32.70
  -2  -4   6  506.15   32.10
   2  -4  -6  493.25   32.50
  -2  -4   6  535.55   32.90
   2  -4  -6  499.65   32.20
   2  -4  -6  505.65   32.30
   2   4  -5  152.68   10.60
   2   4  -5  146.89    9.10
   2   4  -5  146.39    9.90
   2   4  -5  115.59   10.20
   2  -4  -5  116.29    9.70
   2  -4  -5  115.99    9.20
   2  -4  -5  128.99    9.90
  -2  -4   5  139.89    9.20
   2  -4  -5  149.49   10.00
   2  -4  -5  127.89   10.00
   2  -4  -5  144.99    9.60
  -2  -4   5  112.89    9.50
  -2   4   4  908.81   60.69
   2   4  -4  898.71   60.79
   2   4  -4  908.01   60.89
   2   4  -4  918.31   60.79
   2   4  -4  949.71   60.49
   2  -4  -4  912.91   60.69
   2  -4  -4  971.60   60.59
  -2  -4   4  961.30   61.09
   2  -4  -4  930.51   60.39
   2   4  -3   14.60    2.80
  -2   4   3   14.80    2.70
   2   4  -3   10.90    2.30
   2   4  -3   15.30    3.10
  -2   4   3   14.20    2.50
   2   4  -3   11.90    2.80
  -2   4   3   14.00    2.60
  -2   4   3   13.00    2.40
   2   4  -3   15.40    2.60
   2  -4  -3   12.00    2.60
  -2  -4   3   16.10    3.20
   2  -4  -3   13.60    2.40
  -2  -4   3   16.70    2.70
  -2  -4   3   14.70    2.40
   2  -4  -3    7.40    2.60
  -2  -4   3   16.80    2.70
   2  -4  -3   14.80    2.70
   2  -4  -3   14.20    1.80
   2   4  -2 1496.95   92.49
   2   4  -2 1507.55   92.59
   2   4  -2 1437.56   92.49
  -2   4   2 1334.67   92.39
   2   4  -2 1592.64   92.59
  -2   4   2 1364.66   92.49
  -2   4   2 1443.26   92.49
   2   4  -2 1455.35   92.69
  -2   4   2 1465.75   92.59
   2  -4  -2 1431.66   92.49
  -2  -4   2 1423.56   92.49
   2  -4  -2 1397.66   92.69
  -2  -4   2 1184.28   92.49
   2  -4  -2 1237.88   92.49
  -2  -4   2 1412.16   92.29
   2  -4  -2 1504.65   92.39
  -2  -4   2 1459.55   92.49
   2  -4  -2 1459.55   92.49
  -2   4   1  528.85   38.00
   2   4  -1  617.74   38.10
   2   4  -1  618.34   38.00
  -2   4   1  603.74   38.20
  -2   4   1  540.65   38.10
  -2   4   1  547.95   38.20
   2   4  -1  574.84   38.10
   2   4  -1  586.74   38.30
   2   4  -1  620.54   38.20
   2   4  -1  609.34   38.20
  -2   4   1  581.24   38.00
   2  -4  -1  563.64   38.20
   2  -4  -1  604.04   38.20
   2  -4  -1  576.84   38.00
  -2  -4   1  588.84   38.30
  -2  -4   1  587.54   38.00
   2  -4  -1  550.54   38.20
  -2  -4   1  596.14   38.20
  -2  -4   1  611.04   38.30
  -2  -4   1  557.54   38.10
  -2   4   0  440.96   30.80
   2   4   0  441.56   30.60
  -2   4   0  455.15   30.70
   2   4   0  437.66   30.80
  -2   4   0  500.55   30.80
  -2   4   0  447.66   30.90
   2   4   0  485.65   30.60
  -2   4   0  448.86   30.70
   2   4   0  486.95   30.80
  -2  -4   0  478.65   30.70
  -2  -4   0  482.85   31.00
  -2  -4   0  502.45   30.80
   2  -4   0  543.55   31.10
   2  -4   0  429.66   30.80
  -2  -4   0  481.45   30.80
   2  -4   0  463.05   30.70
   2  -4   0  447.46   30.80
  -2  -4   0  471.25   30.60
  -2   4  -1  599.14   39.30
  -2   4  -1  586.64   39.60
   2   4   1  569.84   39.60
  -2   4  -1  653.93   39.30
   2   4   1  595.24   39.10
  -2   4  -1  579.84   39.30
   2   4   1  612.14   39.50
  -2   4  -1  587.54   39.40
   2   4   1  627.84   39.40
   2   4   1  594.74   39.30
   2  -4   1  607.54   39.30
  -2  -4  -1  612.94   39.30
  -2  -4  -1  592.04   39.40
  -2  -4  -1  606.34   39.50
   2  -4   1  581.04   39.40
   2  -4   1  567.94   39.40
  -2  -4  -1  612.64   39.10
   2  -4   1  634.94   39.30
   2   4   2 1342.17   92.09
  -2   4  -2 1396.86   92.09
   2   4   2 1212.58   92.19
  -2   4  -2 1535.45   92.19
   2   4   2 1383.76   91.79
   2   4   2 1490.05   92.39
  -2   4  -2 1452.25   92.09
  -2   4  -2 1545.15   92.19
  -2   4  -2 1518.55   92.09
   2  -4   2 1355.76   92.09
  -2  -4  -2 1239.78   92.09
   2  -4   2 1527.95   92.09
  -2  -4  -2 1356.86   92.09
  -2  -4  -2 1286.67   91.79
  -2  -4  -2 1466.05   91.89
   2  -4   2 1362.16   92.09
  -2  -4  -2 1549.45   92.09
  -2  -4  -2 1472.25   92.39
   2   4   3   11.70    2.70
  -2   4  -3    6.10    2.80
   2   4   3    6.90    3.20
   2   4   3    6.00    2.40
  -2   4  -3    8.40    2.40
  -2   4  -3    8.20    2.80
  -2   4  -3    6.00    2.60
  -2   4  -3    8.00    2.20
  -2   4  -3   11.60    2.80
   2  -4   3    7.80    2.50
   2  -4   3    7.90    2.70
   2  -4   3    9.20    2.00
  -2  -4  -3   10.50    1.80
  -2  -4  -3    9.50    3.10
  -2  -4  -3    3.80    2.40
  -2  -4  -3    9.00    2.60
  -2  -4  -3    2.80    2.30
   2  -4   3    5.00    2.30
  -2   4  -4 1200.68   84.79
   2   4   4 1115.19   84.59
  -2   4  -4 1311.27   84.79
  -2   4  -4 1425.36   84.59
  -2   4  -4 1146.69   84.49
   2   4   4 1451.35   84.99
  -2   4  -4 1143.09   85.19
  -2  -4  -4 1351.36   84.29
   2  -4   4 1388.26   84.59
   2  -4   4 1163.38   84.69
  -2  -4  -4 1362.26   84.59
  -2  -4  -4 1188.88   84.69
  -2  -4  -4 1443.86   84.99
   2  -4   4 1300.17   84.49
   2  -4   4 1370.46   84.29
  -2  -4  -4 1397.96   84.59
  -2   4  -5  115.49    9.90
  -2   4  -5  115.39    9.20
  -2   4  -5  137.79    9.40
   2   4   5  123.79    9.90
  -2   4  -5  112.39    8.80
  -2  -4  -5  120.79    8.20
   2  -4   5  137.69    9.20
  -2  -4  -5   98.39    9.20
  -2  -4  -5  117.79    9.30
  -2  -4  -5  125.69    9.70
  -2   4  -6  153.58   12.70
  -2   4  -6  179.18   12.00
  -2   4  -6  177.28   11.70
  -2  -4  -6  141.19   12.10
  -2  -4  -6  139.09   11.90
  -2  -4  -6  194.78   11.80
   2   4   7   -0.70    4.70
  -2   4  -7    1.40    3.30
  -2   4  -7    0.20    3.30
  -2   4  -7   -3.40    3.80
  -2   4  -7    0.90    2.10
   2  -4   7   -5.10    4.20
  -2  -4  -7   -2.10    2.10
  -2  -4  -7    0.30    2.90
  -2  -4  -7   -1.20    3.10
  -2  -4  -7    1.40    3.30
  -2  -4  -7   -1.40    3.30
  -2   4  -8  156.58   11.80
  -2   4  -8  126.99   10.40
   2   4   8  172.38   12.80
  -2   4  -8  172.68   11.70
  -2  -4  -8  150.78   10.50
  -2  -4  -8  146.39   11.60
  -2  -4  -8  132.39   11.70
  -2  -4  -8  152.28   11.50
  -2  -4  -8  128.69   11.10
   2  -4   8  138.99   11.20
  -2  -4  -8  173.08   11.20
  -2   4  -9    4.20    4.80
  -2   4  -9   -0.20    4.00
  -2   4  -9    9.50    3.90
  -2  -4  -9    8.70    3.80
  -2  -4  -9   16.00    4.30
  -2  -4  -9    8.50    3.40
  -2  -4  -9    3.00    2.90
  -2  -4  -9   -0.30    3.80
  -2  -4  -9    1.30    2.70
  -2  -4  -9    4.90    2.60
  -2   4 -10  611.44   48.30
  -2   4 -10  716.33   48.90
  -2   4 -10  852.31   49.80
  -2  -4 -10  665.93   48.50
  -2  -4 -10  743.63   48.60
  -2  -4 -10  675.03   48.20
  -2  -4 -10  722.93   48.10
  -2  -4 -10  811.12   49.20
  -2  -4 -10  800.52   49.10
  -2   4 -11   -3.00    3.80
  -2   4 -11    3.00    4.30
  -2   4 -11    1.70    5.50
  -2  -4 -11   -4.20    4.20
  -2  -4 -11   -3.80    6.00
  -2  -4 -11    1.30    4.40
  -2  -4 -11   -2.00    3.00
  -2  -4 -11    2.30    3.80
   2   5 -11    6.80    5.50
   2   5 -11    8.50    4.80
   2   5 -11   10.70    5.70
   2  -5 -11   11.00    4.50
   2  -5 -11   17.20    5.70
   2  -5 -11    9.10    3.20
   2  -5 -11    9.10    3.00
   2  -5 -11    7.30    4.60
   2   5 -10  122.39   10.00
   2   5 -10  109.79   11.30
   2   5 -10  101.69   11.00
   2  -5 -10  101.59   10.30
   2  -5 -10  118.79    8.30
   2  -5 -10  108.39   10.80
   2  -5 -10  102.29    9.30
   2  -5 -10   87.89    8.90
   2  -5 -10   90.39    9.00
  -2   5   9  387.06   23.50
   2   5  -9  336.87   24.40
   2   5  -9  338.97   24.60
   2  -5  -9  353.36   23.30
   2  -5  -9  331.87   23.90
  -2  -5   9  295.27   22.80
   2  -5  -9  340.57   22.90
   2  -5  -9  351.16   23.60
   2  -5  -9  335.07   23.40
   2   5  -8  126.79   11.40
   2   5  -8  119.39    9.90
  -2   5   8  112.89    9.50
   2  -5  -8  113.69   10.20
  -2  -5   8  114.19    8.60
   2  -5  -8  121.39    9.50
   2  -5  -8  115.39    9.20
   2  -5  -8  113.39    9.60
   2   5  -7 1290.17   81.79
   2   5  -7 1161.48   82.09
   2   5  -7 1341.17   82.29
  -2   5   7 1098.39   81.49
   2  -5  -7 1257.77   81.89
   2  -5  -7 1226.98   81.69
   2  -5  -7 1266.67   81.79
   2  -5  -7 1266.27   81.69
   2  -5  -7 1439.26   81.49
   2  -5  -7 1135.39   81.29
   2   5  -6   27.90    4.90
  -2   5   6   21.90    3.60
   2   5  -6   16.40    4.10
   2   5  -6   22.90    4.30
   2  -5  -6   21.90    4.00
   2  -5  -6   20.40    3.30
   2  -5  -6   18.60    3.20
   2   5  -5 3316.67  221.88
  -2   5   5 3889.81  221.68
   2   5  -5 3065.59  221.88
   2   5  -5 3695.83  221.68
  -2  -5   5 3324.47  221.78
   2  -5  -5 3184.38  221.58
  -2   5   4  391.26   28.60
   2   5  -4  462.25   29.10
   2   5  -4  460.05   28.40
   2   5  -4  440.96   28.50
   2   5  -4  447.16   29.00
  -2   5   4  434.06   28.50
  -2  -5   4  433.86   28.40
   2  -5  -4  477.05   28.60
   2  -5  -4  422.76   28.60
  -2  -5   4  433.46   28.40
   2  -5  -4  405.26   28.20
  -2  -5   4  409.56   28.80
   2  -5  -4  393.26   28.30
   2   5  -3 3049.79  235.58
  -2   5   3 3622.34  235.38
   2   5  -3 3191.38  235.38
   2   5  -3 3043.80  235.48
  -2   5   3 3601.44  235.48
  -2   5   3 3813.42  235.48
   2   5  -3 3856.41  235.48
  -2   5   3 3738.13  235.48
  -2  -5   3 4005.00  235.48
   2  -5  -3 3792.12  235.48
  -2  -5   3 3414.86  235.48
   2  -5  -3 3511.15  235.48
   2  -5  -3 3926.51  235.48
   2  -5  -3 3905.11  235.58
  -2  -5   3 3865.51  235.68
  -2  -5   3 3728.43  235.38
   2   5  -2 2350.46  155.58
  -2   5   2 2245.68  155.68
   2   5  -2 2653.13  155.88
   2   5  -2 2515.45  155.88
   2   5  -2 2415.26  155.68
   2   5  -2 2751.62  156.08
  -2   5   2 2326.07  155.78
   2   5  -2 2248.97  155.88
  -2   5   2 2370.26  155.68
  -2   5   2 2342.37  155.58
   2  -5  -2 2364.56  155.68
  -2  -5   2 2213.18  155.78
   2  -5  -2 2423.66  155.78
  -2  -5   2 2359.56  155.78
   2  -5  -2 2444.96  155.68
  -2  -5   2 2312.37  155.48
  -2  -5   2 2458.15  155.78
   2  -5  -2 2506.45  155.78
   2  -5  -2 2247.88  155.58
   2  -5  -2 2429.36  155.78
  -2   5   1 1271.77   91.39
  -2   5   1 1297.87   91.49
   2   5  -1 1486.85   91.69
  -2   5   1 1415.16   91.59
   2   5  -1 1391.76   91.49
   2   5  -1 1503.35   91.39
   2   5  -1 1344.97   91.59
  -2   5   1 1349.07   91.29
  -2   5   1 1438.66   91.39
   2   5  -1 1418.16   91.59
   2   5  -1 1467.25   91.49
   2  -5  -1 1347.37   91.49
   2  -5  -1 1403.36   91.59
   2  -5  -1 1475.65   91.39
  -2  -5   1 1388.06   91.39
  -2  -5   1 1438.46   91.59
   2  -5  -1 1407.56   91.59
   2  -5  -1 1525.65   91.49
  -2  -5   1 1397.56   91.39
  -2  -5   1 1397.76   91.49
  -2  -5   1 1380.56   91.59
   2   5   0  536.35   37.90
  -2   5   0  575.94   37.80
  -2   5   0  617.64   37.80
  -2   5   0  569.04   37.70
  -2   5   0  584.94   37.70
   2   5   0  573.94   37.80
   2   5   0  482.45   37.80
   2   5   0  597.44   37.70
  -2   5   0  529.15   38.00
   2   5   0  604.34   37.60
   2   5   0  613.34   37.80
  -2  -5   0  528.55   38.00
   2  -5   0  586.84   37.80
  -2  -5   0  578.14   37.80
   2  -5   0  561.34   37.90
  -2  -5   0  622.04   37.70
   2  -5   0  611.64   37.70
   2  -5   0  610.44   37.80
  -2   5  -1 1412.16   91.99
   2   5   1 1365.26   92.39
  -2   5  -1 1381.56   91.99
  -2   5  -1 1331.97   92.09
  -2   5  -1 1379.26   92.19
   2   5   1 1396.96   91.89
   2   5   1 1542.75   92.09
  -2   5  -1 1422.96   91.99
  -2   5  -1 1502.75   91.99
   2   5   1 1453.15   92.19
   2   5   1 1289.57   92.09
   2  -5   1 1363.66   92.19
  -2  -5  -1 1409.96   92.09
   2  -5   1 1432.96   92.09
  -2  -5  -1 1485.45   92.29
  -2  -5  -1 1439.76   92.09
   2  -5   1 1384.46   92.09
  -2  -5  -1 1462.75   91.89
  -2  -5  -1 1437.56   92.09
  -2   5  -2 2125.49  138.69
  -2   5  -2 2278.37  138.59
   2   5   2 2396.26  138.99
  -2   5  -2 2160.98  138.59
   2   5   2 1944.71  138.59
  -2   5  -2 2120.99  138.59
   2   5   2 1942.71  138.69
  -2   5  -2 2302.77  138.69
   2   5   2 2017.90  138.29
  -2  -5  -2 2185.28  138.39
   2  -5   2 2217.18  138.59
   2  -5   2 2316.17  138.59
   2  -5   2 2010.20  138.59
  -2  -5  -2 2032.80  138.59
  -2  -5  -2 1946.61  138.49
   2   5   3 3853.61  257.87
  -2   5  -3 3830.52  258.17
   2   5   3 3993.60  258.27
  -2   5  -3 3986.20  258.17
  -2   5  -3 4178.18  258.27
   2   5   3 4120.19  258.37
   2   5   3 4105.79  258.47
  -2   5  -3 4226.28  258.37
  -2   5  -3 4227.08  258.37
   2  -5   3 3469.05  258.17
  -2  -5  -3 4192.38  258.17
   2  -5   3 3865.71  258.17
  -2  -5  -3 4129.69  258.57
   2  -5   3 4155.28  258.17
  -2  -5  -3 4246.58  257.97
  -2  -5  -3 3405.26  258.17
  -2  -5  -3 3414.76  258.37
  -2  -5  -3 4230.18  257.97
  -2  -5  -4  272.07   20.00
   2  -5   4  322.87   20.30
  -2   5  -5 4573.34  280.27
  -2   5  -5 4246.77  279.87
  -2   5  -5 4146.59  279.77
  -2   5  -5 3646.24  279.57
   2   5   5 4673.03  279.97
  -2  -5  -5 4629.74  279.27
  -2  -5  -5 4294.37  279.87
   2  -5   5 4587.54  279.27
   2  -5   5 4663.13  279.57
  -2  -5  -5 3771.82  279.37
  -2  -5  -5 4461.55  279.47
   2  -5   5 3738.23  279.47
  -2  -5  -5 4565.44  279.57
  -2   5  -6  100.79    7.80
  -2   5  -6   84.99    8.30
   2   5   6   94.99    9.50
  -2   5  -6  118.99    9.10
  -2   5  -6   95.69    8.40
   2  -5   6   95.59    8.00
  -2  -5  -6  100.59    7.70
  -2  -5  -6   94.59    7.60
  -2  -5  -6  100.49    8.20
  -2  -5  -6  115.39    8.50
  -2  -5  -6   82.69    9.00
  -2  -5  -6   83.99    6.90
  -2  -5  -6   88.59    7.40
  -2   5  -7 1733.13  113.29
  -2   5  -7 1691.53  112.89
  -2   5  -7 1887.91  112.79
   2   5   7 1796.92  113.39
  -2  -5  -7 1621.04  112.89
  -2  -5  -7 1580.64  112.69
  -2  -5  -7 1656.83  112.89
   2  -5   7 1696.33  112.89
  -2  -5  -7 1818.62  112.79
  -2  -5  -7 1742.83  112.29
  -2  -5  -7 1793.12  112.69
  -2   5  -8   64.79    8.80
  -2   5  -8   57.99    5.70
  -2  -5  -8   59.09    7.70
  -2  -5  -8   83.69    6.70
  -2  -5  -8   77.79    7.50
   2  -5   8   80.99    7.20
  -2  -5  -8   68.09    7.20
  -2   5  -9  444.56   32.10
  -2   5  -9  443.96   31.10
  -2   5  -9  519.85   32.90
   2   5   9  496.95   32.90
  -2   5  -9  518.45   31.90
  -2  -5  -9  470.25   32.00
  -2  -5  -9  438.46   31.70
  -2  -5  -9  476.05   31.70
  -2  -5  -9  444.26   31.90
  -2  -5  -9  497.85   32.30
  -2  -5  -9  446.56   31.20
  -2   5 -10  100.79   11.10
  -2   5 -10  114.29    9.70
  -2   5 -10   99.19   10.40
  -2  -5 -10  106.69    9.70
  -2  -5 -10  101.59    8.80
  -2  -5 -10   90.59    8.00
  -2  -5 -10   80.89    9.70
  -2   5 -11   26.80    6.20
  -2   5 -11   30.80    4.90
  -2  -5 -11   16.30    3.90
  -2  -5 -11   33.80    6.30
  -2  -5 -11   25.80    4.60
  -2  -5 -11   39.00    7.20
  -2  -5 -11   24.50    3.80
  -2  -5 -11   29.20    5.20
   2   6 -11   25.00    5.60
   2   6 -11   25.50    6.40
   2   6 -11   25.00    6.20
   2  -6 -11   16.60    4.70
   2  -6 -11   25.30    5.10
   2  -6 -11   20.70    4.70
   2  -6 -11   24.70    4.30
   2  -6 -11   32.10    6.50
   2   6 -10   41.40    6.90
   2   6 -10   46.90    7.10
   2   6 -10   56.99    8.90
   2  -6 -10   31.30    4.60
   2  -6 -10   44.30    6.70
   2  -6 -10   33.10    5.00
   2  -6 -10   46.90    5.10
   2  -6 -10   40.90    8.00
   2  -6 -10   36.10    5.50
   2   6  -9  509.45   33.10
   2   6  -9  509.95   33.00
   2   6  -9  508.95   32.50
   2  -6  -9  460.55   31.50
   2  -6  -9  494.85   32.60
   2  -6  -9  469.85   32.10
   2  -6  -9  427.76   31.60
   2  -6  -9  496.05   32.20
  -2  -6   9  409.16   31.20
   2   6  -8    4.90    4.50
   2   6  -8   12.80    4.40
   2   6  -8    1.90    4.50
  -2   6   8    6.00    4.00
   2  -6  -8    0.30    3.10
  -2  -6   8   11.10    2.40
   2  -6  -8   -4.30    3.30
   2  -6  -8    8.70    4.30
   2  -6  -8   11.00    3.80
   2  -6  -8   -1.80    3.10
   2   6  -7  895.61   56.69
   2   6  -7  876.81   56.29
  -2   6   7  903.91   56.09
   2   6  -7  827.02   56.49
   2  -6  -7  722.33   55.59
  -2  -6   7  840.72   55.69
   2  -6  -7  847.42   55.89
   2  -6  -7  897.51   56.19
   2  -6  -7  859.91   55.89
   2  -6  -7  789.92   56.29
   2  -6  -7  911.91   56.39
   2   6  -6   44.40    6.70
  -2   6   6   45.10    5.90
   2   6  -6   42.90    6.10
   2   6  -6   33.10    5.60
   2  -6  -6   53.89    6.00
   2  -6  -6   37.30    5.40
   2  -6  -6   47.60    5.40
   2  -6  -6   38.00    4.10
   2  -6  -6   43.40    4.60
  -2  -6   6   40.00    4.80
   2  -6  -6   54.69    5.10
   2  -6  -6   35.40    5.00
   2   6  -5 2849.11  179.88
   2   6  -5 2602.14  180.08
  -2   6   5 2753.32  179.78
  -2   6   5 2884.71  179.88
   2   6  -5 2691.33  179.68
   2   6  -5 2813.82  180.58
   2  -6  -5 2711.23  179.58
  -2  -6   5 2920.31  179.78
  -2  -6   5 2777.72  179.48
   2  -6  -5 2809.32  179.68
   2  -6  -5 2630.64  179.78
   2  -6  -5 2655.03  179.38
   2  -6  -5 2739.93  179.78
   2  -6  -5 2968.80  179.78
  -2  -6   5 3010.10  179.58
  -2  -6   5 2436.56  179.88
  -2   6   4   45.80    5.70
  -2   6   4   52.39    5.00
   2   6  -4   63.49    6.10
   2   6  -4   65.59    5.80
   2   6  -4   72.69    6.40
  -2   6   4   54.99    5.80
  -2  -6   4   66.99    5.20
  -2  -6   4   56.79    5.30
   2  -6  -4   49.40    5.80
  -2  -6   4   54.09    5.30
   2  -6  -4   69.69    4.60
   2  -6  -4   45.10    6.00
   2  -6  -4   48.30    5.40
  -2  -6   4   68.19    5.80
   2  -6  -4   61.19    4.60
   2  -6  -4   63.59    5.50
   2   6  -3  717.23   56.09
  -2   6   3  850.31   55.99
  -2   6   3  866.21   56.39
  -2   6   3  829.92   56.09
   2   6  -3  915.31   56.29
   2   6  -3  853.61   56.39
   2   6  -3  966.70   56.39
  -2   6   3  856.61   56.09
   2  -6  -3  892.51   56.19
  -2  -6   3  821.82   56.29
   2  -6  -3  882.81   56.09
  -2  -6   3  840.32   56.09
   2  -6  -3  899.71   56.29
  -2  -6   3  834.92   56.09
   2  -6  -3  854.81   56.09
  -2   6   2  158.28   10.60
   2   6  -2  152.18   10.50
  -2   6   2  124.69   10.10
   2   6  -2  147.29   10.00
   2   6  -2  169.58   10.70
   2   6  -2  142.79   10.30
   2   6  -2  149.09   10.60
  -2   6   2  127.49   10.30
   2  -6  -2  142.89   10.40
   2  -6  -2  143.69   10.00
  -2  -6   2  145.59   10.40
  -2  -6   2  168.38   10.70
   2  -6  -2  151.18   10.50
  -2  -6   2  148.79   10.00
   2  -6  -2  134.99   10.40
  -2  -6   2  164.38   10.50
  -2  -6   2  133.39   10.40
   2  -6  -2  155.38   10.70
  -2   6   1   83.69    6.20
   2   6  -1   86.19    6.50
  -2   6   1   86.69    6.30
  -2   6   1   78.69    6.60
   2   6  -1   88.89    6.80
  -2   6   1   81.09    6.50
   2   6  -1   90.29    6.50
   2   6  -1   80.69    6.80
   2   6  -1   82.69    6.70
   2   6  -1   94.79    6.40
  -2   6   1   85.09    6.90
   2  -6  -1   89.19    6.70
   2  -6  -1   92.29    6.30
  -2  -6   1   88.89    6.90
  -2  -6   1   88.69    6.60
  -2  -6   1   79.49    6.70
  -2  -6   1   83.19    6.80
   2  -6  -1   87.19    6.80
   2  -6  -1   80.29    6.80
   2  -6  -1   83.29    7.00
   2   6   0 1846.92  120.89
  -2   6   0 1716.13  120.79
   2   6   0 1854.71  120.89
  -2   6   0 2038.20  120.69
  -2   6   0 1734.13  120.79
   2   6   0 1738.43  120.59
  -2   6   0 1897.71  120.89
   2   6   0 1962.90  120.89
   2   6   0 2003.20  121.09
   2   6   0 1892.81  120.79
  -2  -6   0 1994.20  121.09
   2  -6   0 1659.93  120.79
   2  -6   0 1781.32  120.99
  -2  -6   0 1889.31  120.79
   2  -6   0 1784.22  120.89
   2  -6   0 1887.11  120.79
  -2  -6   0 1783.62  120.89
  -2  -6   0 1841.12  120.79
  -2  -6   0 2027.40  121.09
   2   6   1  118.39    8.20
  -2   6  -1  113.09    8.70
  -2   6  -1  115.79    8.50
  -2   6  -1  127.09    8.50
   2   6   1  123.49    8.90
   2   6   1  118.89    9.50
   2   6   1  124.19    8.80
  -2   6  -1  118.29    9.20
  -2   6  -1  128.59    8.80
  -2   6  -1  113.89    8.50
   2   6   1  116.49    8.60
  -2  -6  -1  112.39    8.60
   2  -6   1  122.39    8.60
   2  -6   1  127.89    8.50
  -2  -6  -1  122.29    9.00
   2  -6   1  121.99    9.00
  -2  -6  -1  125.89    8.30
  -2  -6  -1  111.69    8.70
  -2  -6  -1  109.69    8.60
  -2   6  -2  134.19   10.70
  -2   6  -2  159.28   10.40
   2   6   2  158.58   10.80
   2   6   2  130.59   10.90
  -2   6  -2  142.29   10.50
   2   6   2  138.79   10.00
   2   6   2  159.78   10.80
  -2   6  -2  142.29   10.50
  -2   6  -2  152.78   10.90
   2  -6   2  148.19   10.60
  -2  -6  -2  154.28   10.60
  -2  -6  -2  175.78   11.20
   2  -6   2  145.49   10.90
  -2  -6  -2  141.29   10.70
  -2  -6  -2  145.89   10.10
  -2  -6  -2  157.78   10.60
   2  -6   2  142.89   10.50
  -2   6  -3  954.00   56.19
   2   6   3  875.81   56.39
  -2   6  -3  885.51   56.19
  -2   6  -3  874.61   56.09
   2   6   3  919.61   56.09
   2   6   3  809.02   55.59
  -2  -6  -3  713.83   56.09
   2  -6   3  886.71   55.99
  -2  -6  -3  860.51   55.59
  -2  -6  -3  806.42   55.79
   2  -6   3  816.52   55.99
  -2  -6  -3  858.51   56.29
  -2   6  -4   32.20    4.80
   2   6   4   34.60    6.00
  -2   6  -4   25.90    5.10
  -2  -6  -4   37.40    4.80
  -2  -6  -4   34.30    5.60
  -2  -6  -4   36.60    3.30
   2  -6   4   31.40    4.30
  -2   6  -5 2648.24  164.88
  -2   6  -5 2581.54  165.18
   2   6   5 2288.57  164.78
   2   6   5 2673.73  165.28
  -2  -6  -5 2490.05  165.08
  -2  -6  -5 2503.45  164.38
   2  -6   5 2400.56  164.68
   2  -6   5 2686.53  164.78
   2   6   6   60.59    7.70
  -2   6  -6   45.10    6.30
  -2   6  -6   52.29    7.00
  -2   6  -6   63.39    6.70
  -2  -6  -6   55.99    4.50
  -2  -6  -6   48.80    5.40
  -2  -6  -6   60.19    6.50
  -2  -6  -6   48.30    5.20
   2  -6   6   50.59    6.60
  -2  -6  -6   49.10    6.20
  -2   6  -7  534.95   35.90
  -2   6  -8   36.00    4.10
  -2   6  -8   45.20    5.80
  -2   6  -8   38.90    6.90
  -2   6  -8   44.10    7.90
  -2  -6  -8   35.10    4.30
  -2  -6  -8   57.29    6.50
  -2  -6  -8   45.00    5.90
  -2  -6  -8   36.70    5.50
  -2  -6  -8   42.90    6.40
  -2  -6  -8   39.60    6.30
  -2   6  -9  307.87   20.20
  -2   6  -9  289.07   21.30
  -2   6  -9  257.17   19.00
  -2   6  -9  304.47   20.50
  -2  -6  -9  292.37   20.30
  -2  -6  -9  304.87   20.40
  -2  -6  -9  284.27   20.10
  -2  -6  -9  253.47   20.00
  -2   6 -10   78.19    8.20
  -2   6 -10   75.19    8.40
  -2   6 -10   69.69    9.60
  -2  -6 -10   67.69   10.30
  -2  -6 -10   49.60    7.20
  -2  -6 -10   59.09    7.50
  -2  -6 -10   56.49    7.20
  -2  -6 -10   61.89    6.00
  -2   6 -11   10.70    5.20
  -2   6 -11   12.20    4.60
  -2   6 -11   26.20    5.90
  -2  -6 -11   16.20    4.50
  -2  -6 -11    9.70    3.30
  -2  -6 -11   20.10    4.30
  -2  -6 -11   15.80    3.70
  -2  -6 -11   13.80    3.40
  -2  -6 -11   14.30    4.40
   2   7 -11   -0.30    5.80
   2  -7 -11   -2.20    2.60
   2  -7 -11    4.90    5.50
   2  -7 -11   -2.20    4.30
   2  -7 -11   -1.90    3.80
   2   7 -10  548.45   37.00
   2   7 -10  520.75   35.80
   2   7 -10  578.24   35.40
  -2   7  10  438.06   34.50
   2  -7 -10  528.35   34.80
   2  -7 -10  492.45   35.10
   2  -7 -10  490.95   34.50
   2  -7 -10  521.15   34.10
   2  -7 -10  574.04   34.80
   2  -7 -10  451.45   34.20
   2   7  -9   36.00    6.50
   2   7  -9   27.20    6.00
  -2   7   9   40.50    6.40
   2   7  -9   24.80    6.00
   2  -7  -9   30.70    6.40
   2  -7  -9   30.40    4.40
   2  -7  -9   22.50    4.00
  -2  -7   9   26.80    4.50
   2  -7  -9   29.30    4.70
  -2   7   8  364.26   25.70
   2   7  -8  399.06   26.90
   2   7  -8  382.66   26.60
   2   7  -8  396.96   26.10
   2  -7  -8  345.07   25.60
   2  -7  -8  370.36   25.50
   2  -7  -8  363.06   25.90
   2  -7  -8  392.46   25.60
  -2  -7   8  343.87   25.20
   2  -7  -8  427.96   26.30
   2   7  -7  373.96   27.70
   2   7  -7  331.67   27.90
  -2   7   7  448.26   27.50
   2   7  -7  398.66   27.50
   2  -7  -7  466.35   27.10
  -2  -7   7  427.86   26.90
   2  -7  -7  398.16   27.20
   2  -7  -7  352.96   26.60
   2  -7  -7  459.85   27.80
   2  -7  -7  369.86   27.60
  -2   7   6   73.99    7.40
   2   7  -6   59.79    7.00
   2   7  -6   67.39    7.90
  -2   7   6   78.19    7.10
   2   7  -6   74.69    7.50
   2  -7  -6   59.59    5.60
   2  -7  -6   65.89    7.30
   2  -7  -6   77.89    6.80
  -2  -7   6   76.79    6.60
   2  -7  -6   60.19    5.90
   2  -7  -6   77.59    6.80
  -2  -7   6   74.89    5.90
   2  -7  -6   77.59    7.40
  -2   7   5 1151.98   72.79
   2   7  -5 1076.09   73.09
   2   7  -5  987.50   72.79
   2  -7  -5  907.81   72.69
   2  -7  -5 1204.58   72.89
  -2  -7   5 1192.08   72.59
   2  -7  -5 1257.77   72.69
   2   7  -4  542.85   34.60
  -2   7   4  513.85   33.90
   2   7  -4  445.96   34.30
   2   7  -4  528.65   34.10
  -2   7   4  505.75   34.20
  -2   7   4  506.25   34.10
   2   7  -4  550.14   34.40
  -2   7   4  512.55   34.00
   2  -7  -4  534.05   34.00
   2  -7  -4  518.55   34.10
   2  -7  -4  539.65   34.20
  -2  -7   4  533.35   34.00
  -2  -7   4  521.55   34.70
  -2  -7   4  550.34   34.00
   2  -7  -4  433.36   34.10
  -2  -7   4  547.75   34.20
   2  -7  -4  474.35   33.80
   2   7  -3 1364.26   84.49
   2   7  -3 1279.47   84.59
  -2   7   3 1295.57   84.29
   2   7  -3 1233.58   83.99
  -2   7   3 1307.27   84.49
  -2   7   3 1292.87   84.19
  -2   7   3 1136.59   84.89
   2   7  -3 1384.56   84.49
   2   7  -3 1346.27   84.39
   2  -7  -3 1324.27   84.39
   2  -7  -3 1357.96   84.49
   2  -7  -3 1287.37   84.59
   2  -7  -3 1354.56   84.29
  -2  -7   3 1456.55   84.79
  -2  -7   3 1217.98   84.29
   2  -7  -3 1204.38   84.59
  -2  -7   3 1247.08   84.39
  -2  -7   3 1198.48   84.69
   2   7  -2 4587.64  288.47
   2   7  -2 4728.33  288.37
   2   7  -2 4340.57  288.47
   2   7  -2 4848.71  288.57
  -2   7   2 4018.00  288.17
   2   7  -2 4531.75  288.17
   2   7  -2 4574.04  288.37
  -2   7   2 4045.50  288.27
  -2   7   2 4187.18  288.37
   2  -7  -2 4437.26  288.37
  -2  -7   2 4508.75  288.47
  -2  -7   2 4279.47  288.37
  -2  -7   2 4086.59  288.37
  -2  -7   2 4292.87  288.47
   2  -7  -2 4703.73  288.27
   2  -7  -2 4930.71  288.27
  -2  -7   2 4338.47  288.47
   2  -7  -2 4489.35  288.47
   2  -7  -2 4522.95  288.47
  -2   7   1  177.08   11.80
   2   7  -1  134.29   11.00
   2   7  -1  162.48   10.80
  -2   7   1  158.48   10.70
   2   7  -1  178.08   10.70
  -2   7   1  145.09   10.70
   2   7  -1  156.88   10.80
   2   7  -1  156.18   11.10
  -2   7   1  162.78   10.70
  -2  -7   1  171.58   10.90
   2  -7  -1  145.09   11.10
  -2  -7   1  150.88   11.20
   2  -7  -1  155.58   11.00
   2  -7  -1  151.48   10.80
  -2  -7   1  149.59   10.90
  -2  -7   1  150.58   10.70
   2  -7  -1  144.89   11.00
   2  -7  -1  163.88   10.70
  -2  -7   1  138.59   10.90
   2   7   0 5892.31  387.76
   2   7   0 6278.17  388.16
  -2   7   0 5764.12  387.86
  -2  -7   0 5993.10  387.86
   2   7   1  123.89    9.50
   2   7   1  124.29    8.90
  -2   7  -1  122.99    8.80
   2   7   1  131.19    9.70
  -2   7  -1  113.89    8.60
  -2   7  -1  122.99    8.70
  -2   7  -1  124.59    8.90
   2   7   1   99.19    8.70
  -2   7  -1  137.89    9.20
   2   7   1  117.79    8.40
   2  -7   1  124.09    9.40
  -2  -7  -1  125.19    8.50
  -2  -7  -1  107.79    8.70
  -2  -7  -1  116.69    8.80
   2  -7   1  126.79    8.60
  -2   7  -2 4306.07  267.87
  -2   7  -2 4224.58  268.17
   2   7   2 4322.27  268.07
  -2   7  -2 4188.88  268.27
  -2   7  -2 4342.77  267.97
  -2   7  -2 4141.49  267.97
   2   7   2 3942.71  268.27
  -2   7  -2 4055.89  268.07
   2   7   2 3895.71  267.77
  -2  -7  -2 3952.50  268.27
  -2  -7  -2 4081.29  267.97
   2  -7   2 4308.37  268.07
   2  -7   2 4116.89  267.97
  -2  -7  -2 4434.36  267.77
   2  -7   2 3879.11  268.37
  -2  -7  -2 3883.81  268.07
  -2   7  -3 1250.67   79.39
  -2   7  -3 1400.96   79.79
   2   7   3 1194.18   79.19
   2   7   3 1328.17   79.69
  -2   7  -3 1030.10   79.49
  -2   7  -3 1205.68   79.59
  -2   7  -3 1244.18   79.59
   2   7   3 1324.77   81.39
  -2  -7  -3 1250.27   80.29
  -2  -7  -3 1023.10   79.29
   2  -7   3 1296.97   79.49
   2  -7   3 1152.48   79.59
  -2  -7  -3 1255.27   79.19
   2  -7   3 1116.09   79.49
   2   7   4  520.25   34.10
  -2   7  -4  516.65   33.10
  -2   7  -4  433.16   33.30
  -2   7  -4  524.15   33.70
  -2   7  -4  500.65   34.00
  -2   7  -4  485.05   33.50
  -2   7  -4  523.05   33.60
   2   7   4  534.55   33.60
   2   7   4  474.25   33.00
  -2  -7  -4  486.25   33.50
   2  -7   4  452.75   33.40
  -2  -7  -4  496.95   33.90
  -2  -7  -4  496.55   33.00
  -2  -7  -4  545.75   32.90
  -2  -7  -4  516.35   33.30
   2  -7   4  542.55   33.90
   2  -7   4  516.65   33.40
   2   7   5 1357.06   92.69
  -2   7  -5 1470.25   93.09
   2   7   5 1522.05   93.19
  -2   7  -5 1464.05   92.79
  -2   7  -5 1459.35   92.79
  -2   7  -5 1363.56   92.89
   2  -7   5 1502.15   92.99
  -2  -7  -5 1471.95   92.29
   2  -7   5 1424.86   92.59
  -2  -7  -5 1506.05   93.19
  -2  -7  -5 1351.96   92.69
  -2  -7  -5 1428.56   92.29
  -2  -7  -5 1366.86   92.49
  -2  -7  -5 1255.67   92.89
   2  -7   5 1344.87   92.69
   2   7   6   81.79    8.70
  -2   7  -6   68.39    8.20
  -2   7  -6   73.09    7.10
  -2   7  -6   79.19    7.50
   2  -7   6   72.49    5.50
  -2  -7  -6   77.49    7.30
   2  -7   6   81.59    7.40
  -2  -7  -6   65.09    5.90
  -2  -7  -6   72.69    5.60
  -2  -7  -6   76.89    6.50
  -2  -7  -6   61.49    7.50
   2  -7   6   57.99    5.30
  -2   7  -7  455.55   29.70
  -2  -7  -7  381.66   28.70
  -2  -7  -7  419.06   28.50
  -2  -7  -7  468.55   28.20
  -2  -7  -7  407.76   29.00
   2   7   8  204.58   16.00
  -2   7  -8  175.98   14.60
  -2  -7  -8  164.38   13.30
  -2  -7  -8  170.28   12.90
  -2  -7  -8  207.28   13.90
  -2  -7  -8  154.58   13.40
  -2   7  -9  108.09   11.00
   2   7   9  120.09   11.90
  -2   7  -9  103.09   10.00
  -2   7  -9   98.19    7.70
  -2   7  -9  121.39   10.50
  -2  -7  -9  102.89    9.20
  -2  -7  -9  103.79    8.20
  -2  -7  -9   98.29    9.50
  -2  -7  -9  118.59    9.40
  -2   7 -10  169.38   16.00
  -2   7 -10  181.58   13.90
  -2  -7 -10  147.99   13.00
  -2  -7 -10  183.58   13.00
  -2  -7 -10  154.78   13.20
  -2  -7 -10  162.28   13.60
  -2   7 -11   11.40    4.30
  -2  -7 -11    8.00    4.60
  -2  -7 -11   10.80    3.10
   2   8 -10  528.75   35.50
  -2   8  10  483.55   34.90
   2  -8 -10  437.36   34.60
   2  -8 -10  481.45   35.20
   2  -8 -10  512.65   35.10
   2  -8 -10  583.04   34.80
   2  -8 -10  531.25   34.30
   2  -8 -10  570.74   34.90
   2   8  -9  110.09   11.40
   2   8  -9  126.89   10.80
  -2   8   9  120.49   10.70
   2   8  -9  124.19   12.10
   2  -8  -9  107.69   10.40
   2  -8  -9  122.49    9.70
  -2  -8   9  118.49    9.60
   2  -8  -9  122.29    9.20
   2  -8  -9  137.49    9.80
   2  -8  -9  102.29   10.30
   2   8  -8  494.75   36.50
   2   8  -8  511.15   36.80
   2   8  -8  540.25   36.30
   2  -8  -8  506.15   35.90
   2  -8  -8  610.44   35.70
   2  -8  -8  511.65   35.50
  -2  -8   8  585.04   35.50
   2  -8  -8  543.05   35.90
   2  -8  -8  534.75   36.30
   2  -8  -8  514.75   35.40
   2   8  -7   25.10    5.80
   2   8  -7   36.00    6.20
  -2   8   7   29.20    5.10
   2  -8  -7   48.00    5.30
   2  -8  -7   45.30    6.30
   2  -8  -7   34.30    4.30
   2  -8  -7   44.60    5.80
   2  -8  -7   31.40    6.60
   2  -8  -7   31.50    5.10
   2  -8  -7   30.20    4.40
  -2   8   6   34.60    5.80
  -2   8   6   42.70    6.30
   2  -8  -6   35.00    5.50
   2  -8  -6   35.80    5.00
  -2  -8   6   33.50    5.10
   2  -8  -6   26.30    3.70
  -2  -8   6   23.50    4.30
  -2   8   5  147.89   11.80
   2   8  -5  180.28   12.70
  -2   8   5  175.28   12.20
  -2   8   5  147.19   11.50
   2   8  -5  129.09   11.80
   2   8  -5  126.09   12.00
  -2  -8   5  186.28   11.80
   2  -8  -5  163.18   12.00
   2  -8  -5  157.28   11.50
   2  -8  -5  160.48   11.40
   2  -8  -5  142.19   11.90
  -2   8   4  720.73   48.80
  -2   8   4  777.32   49.10
   2   8  -4  784.82   49.40
  -2   8   4  735.13   49.20
   2   8  -4  785.22   49.40
   2   8  -4  738.03   49.50
  -2   8   4  722.23   49.20
   2   8  -4  705.03   49.30
   2  -8  -4  755.92   49.00
   2  -8  -4  790.32   49.20
  -2  -8   4  693.93   49.30
   2  -8  -4  759.32   49.10
  -2  -8   4  701.83   49.20
  -2  -8   4  778.52   49.10
   2   8  -3   63.09    7.00
  -2   8   3   82.99    6.10
  -2   8   3   76.69    6.40
  -2   8   3   72.79    7.10
   2   8  -3   85.19    7.00
  -2   8   3   87.09    6.50
   2   8  -3   87.79    6.50
  -2  -8   3   63.89    6.60
   2  -8  -3   82.99    6.80
  -2  -8   3   74.59    6.80
   2  -8  -3   84.49    7.00
  -2  -8   3   65.69    6.50
  -2  -8   3   74.69    6.50
   2  -8  -3   91.69    6.70
  -2  -8   3   68.79    7.30
   2   8  -2 5363.16  337.17
   2   8  -2 5385.86  336.87
  -2   8   2 4952.90  336.87
   2   8  -2 5348.76  336.97
  -2   8   2 4895.41  336.97
   2   8  -2 5653.73  337.07
  -2   8   2 5067.89  336.87
  -2   8   2 5212.08  337.07
   2   8  -2 5478.85  337.17
  -2  -8   2 4986.20  337.37
  -2  -8   2 5105.09  336.97
  -2  -8   2 5073.99  336.77
   2  -8  -2 5139.89  336.87
   2  -8  -2 5367.96  337.17
   2  -8  -2 4953.40  336.87
  -2  -8   2 4902.11  337.27
   2  -8  -2 5289.87  336.97
  -2  -8   2 5385.96  337.17
  -2  -8   2 5145.19  337.07
  -2   8   1  243.48   17.70
   2   8  -1  265.27   17.70
  -2   8   1  254.67   17.80
   2   8  -1  291.27   17.80
  -2   8   1  270.17   17.70
  -2   8   1  244.68   17.70
   2   8  -1  270.57   18.00
   2   8  -1  270.37   18.10
   2   8  -1  277.47   17.60
  -2   8   1  287.57   18.10
   2  -8  -1  239.18   17.70
  -2  -8   1  254.87   17.80
   2  -8  -1  278.17   18.00
  -2  -8   1  268.07   17.90
   2  -8  -1  269.27   18.00
  -2  -8   1  263.07   17.70
   2  -8  -1  268.27   17.70
   2  -8  -1  260.07   18.10
  -2  -8   1  243.88   17.90
  -2   8   0 6226.58  413.96
  -2   8   0 6311.57  413.96
   2   8   0 6745.23  413.66
   2   8   0 6191.38  413.86
  -2  -8   0 6509.15  413.96
   2  -8   0 6317.87  414.16
  -2   8  -1  198.88   14.60
   2   8   1  217.58   15.00
   2   8   1  225.28   14.50
   2   8   1  209.08   14.20
  -2   8  -1  206.58   14.20
  -2   8  -1  206.78   14.10
   2   8   1  194.68   14.00
  -2   8  -1  202.18   14.30
  -2  -8  -1  199.98   14.30
   2  -8   1  195.28   14.30
  -2  -8  -1  208.58   14.10
   2  -8   1  214.58   14.30
  -2  -8  -1  209.88   14.10
   2  -8   1  191.68   14.50
  -2  -8  -1  237.48   14.90
  -2   8  -2 5367.46  350.56
  -2   8  -2 5173.58  350.56
  -2   8  -2 5490.45  350.56
  -2   8  -2 5665.93  350.46
   2   8   2 5725.33  350.56
  -2   8  -2 5004.10  350.66
   2   8   2 5158.88  350.26
  -2   8  -2 5382.26  350.46
  -2  -8  -2 5225.08  350.46
  -2  -8  -2 5640.94  350.86
  -2  -8  -2 5798.62  350.66
  -2  -8  -2 5108.19  350.26
  -2  -8  -2 5609.34  350.26
   2  -8   2 5306.17  350.46
   2  -8   2 5385.96  350.46
  -2   8  -3  104.79    9.00
   2   8   3  116.49    9.40
   2   8   3  121.49    8.90
  -2   8  -3  113.49    8.80
  -2   8  -3  100.09    8.60
  -2   8  -3  111.99    8.50
   2   8   3  102.49    7.80
  -2   8  -3  114.99    8.30
  -2   8  -3  113.59    8.80
  -2  -8  -3   98.49    8.10
  -2  -8  -3  110.89    8.50
  -2  -8  -3  114.49    7.90
  -2  -8  -3  109.79    8.50
  -2  -8  -3  115.69    9.10
   2  -8   3  112.39    8.40
   2  -8   3  111.39    8.50
   2  -8   3  106.39    8.90
  -2   8  -4  741.53   50.29
  -2   8  -4  769.02   50.39
  -2   8  -4  826.42   50.49
   2   8   4  813.72   50.89
   2   8   4  720.03   49.80
   2   8   4  825.32   50.49
  -2   8  -4  779.22   49.99
  -2  -8  -4  664.63   50.59
   2  -8   4  791.22   50.29
   2  -8   4  716.73   50.39
  -2  -8  -4  812.22   49.90
  -2  -8  -4  711.73   50.09
  -2   8  -5  151.28   11.90
  -2   8  -5  160.48   10.80
  -2   8  -5  128.89   11.50
   2   8   5  123.19   11.60
   2   8   5  151.28   12.60
  -2   8  -5  171.08   11.90
  -2  -8  -5  170.38   11.70
   2  -8   5  152.18   11.40
   2  -8   5  157.68   10.90
  -2  -8  -5  125.09   10.40
  -2  -8  -5  167.68   10.70
   2  -8   5  160.48   11.70
  -2  -8  -5  138.69   12.30
  -2  -8  -5  173.88   11.40
  -2  -8  -5  139.89   12.30
   2   8   6   46.40    6.80
   2   8   6   57.89    8.10
  -2   8  -6   55.09    5.30
  -2   8  -6   57.29    6.70
  -2   8  -6   61.19    7.00
  -2   8  -6   67.79    7.50
  -2  -8  -6   70.69    7.40
  -2  -8  -6   72.89    7.60
   2  -8   6   62.39    5.00
   2  -8   6   48.70    6.90
  -2  -8  -6   55.39    5.10
  -2  -8  -6   50.79    5.10
  -2  -8  -6   58.19    7.00
  -2   8  -7   52.39    7.60
   2   8   7   63.39    9.10
  -2   8  -7   70.19    8.00
  -2   8  -7   66.59    5.80
  -2  -8  -7   83.69    7.30
  -2  -8  -7   61.49    8.00
  -2  -8  -7   62.39    6.50
  -2  -8  -7   70.49    6.80
  -2  -8  -7   75.99    7.70
  -2   8  -8  479.45   37.00
  -2   8  -8  632.64   38.00
  -2   8  -8  626.64   38.30
   2   8   8  651.13   38.90
  -2   8  -8  503.55   38.50
  -2  -8  -8  544.75   37.80
  -2  -8  -8  498.75   37.40
  -2  -8  -8  580.74   37.60
  -2  -8  -8  526.55   38.10
  -2  -8  -8  568.34   38.30
  -2  -8  -8  617.54   37.20
  -2   8  -9  100.09   10.70
  -2   8  -9  119.49   10.00
  -2   8  -9   94.59    9.70
  -2   8  -9   86.59    7.20
  -2  -8  -9   88.79    8.70
  -2  -8  -9   97.29    7.60
  -2  -8  -9   98.19   10.10
  -2  -8  -9  108.29    8.80
   2   8  10  794.22   48.20
  -2  -8 -10  661.63   47.00
  -2  -8 -10  619.14   46.30
  -2  -8 -10  744.73   46.80
  -2  -8 -10  676.23   46.90
  -2  -8 -10  727.53   46.00
  -2  -8 -10  678.83   46.60
   2   9 -10   25.70    6.40
  -2   9  10   14.40    4.80
   2   9 -10   15.80    6.40
   2  -9 -10   11.00    4.90
   2  -9 -10   20.50    4.80
   2  -9 -10    8.60    4.40
   2  -9 -10   23.80    4.20
   2  -9 -10   24.10    5.30
   2  -9 -10   10.70    3.60
   2   9  -9  611.34   39.90
   2   9  -9  544.45   39.10
   2   9  -9  538.55   39.50
   2  -9  -9  614.84   38.30
   2  -9  -9  528.95   38.00
   2  -9  -9  587.04   39.20
   2  -9  -9  525.95   38.60
   2  -9  -9  675.03   38.60
   2  -9  -9  557.94   38.60
   2   9  -8   24.20    5.40
   2   9  -8   32.60    5.80
   2   9  -8   22.80    6.10
  -2   9   8   28.40    5.00
   2  -9  -8   28.10    5.00
   2  -9  -8   25.50    5.10
   2  -9  -8   24.50    4.20
   2  -9  -8   23.30    4.10
   2  -9  -8   25.10    4.60
   2  -9  -8   23.70    4.50
  -2  -9   8   21.90    3.90
   2  -9  -8   30.80    5.20
   2   9  -7 1116.99   79.29
   2   9  -7 1237.48   79.69
   2   9  -7 1123.19   79.79
   2  -9  -7 1359.96   79.19
   2  -9  -7 1203.48   78.49
   2  -9  -7 1184.28   79.59
   2   9  -6    4.40    4.10
   2   9  -6    6.50    4.10
  -2   9   6    2.50    3.90
  -2   9   6   11.70    4.00
   2   9  -6    5.80    4.60
  -2  -9   6    5.60    2.80
  -2  -9   6   11.20    3.60
   2  -9  -6   16.10    7.40
   2  -9  -6   10.50    3.70
   2  -9  -6    1.40    3.70
   2  -9  -6   -0.80    2.20
   2  -9  -6    6.40    2.30
   2   9  -5 2037.90  140.59
   2   9  -5 1973.00  140.59
   2   9  -5 2175.58  140.79
  -2   9   5 2155.78  140.99
  -2   9   5 2158.18  140.49
  -2  -9   5 2238.08  140.29
   2  -9  -5 2155.38  140.49
   2  -9  -5 2147.09  140.29
   2  -9  -5 2189.38  140.19
   2  -9  -5 2187.18  140.59
  -2  -9   5 2291.97  140.49
   2   9  -4  114.59    8.90
   2   9  -4  112.29    9.20
   2   9  -4  113.89    8.90
  -2   9   4  108.59    8.60
  -2   9   4  107.69    7.80
  -2   9   4   92.49    8.90
   2   9  -4  100.69    7.40
  -2   9   4   95.89    8.30
   2  -9  -4   95.39    9.00
  -2  -9   4   93.89    8.40
   2  -9  -4  120.99    8.50
   2  -9  -4  106.59    8.50
   2  -9  -4  106.29    7.80
  -2  -9   4  102.09    8.60
   2  -9  -4  110.89    8.90
  -2   9   3 1153.48   77.89
  -2   9   3 1289.17   78.19
   2   9  -3 1180.08   77.69
   2   9  -3 1306.17   78.29
   2   9  -3 1222.98   77.99
   2   9  -3 1197.68   78.19
  -2   9   3 1142.39   77.69
  -2   9   3 1090.39   77.89
   2  -9  -3 1155.18   77.79
   2  -9  -3 1225.48   77.99
   2  -9  -3 1116.09   77.69
  -2  -9   3 1191.58   77.99
   2  -9  -3 1112.69   78.09
  -2  -9   3 1331.57   78.39
   2   9  -2  615.64   40.10
   2   9  -2  670.83   39.90
  -2   9   2  611.54   39.80
  -2   9   2  591.44   39.70
   2   9  -2  625.14   39.80
  -2   9   2  582.34   40.10
  -2   9   2  584.74   39.90
   2   9  -2  627.84   39.90
   2   9  -2  558.94   40.30
  -2  -9   2  553.34   40.00
   2  -9  -2  614.24   40.00
   2  -9  -2  600.54   40.20
   2  -9  -2  603.14   39.80
  -2  -9   2  582.74   40.10
   2  -9  -2  679.33   39.80
  -2  -9   2  607.54   39.90
  -2  -9   2  569.04   39.70
   2  -9  -2  620.54   40.10
   2   9  -1  377.36   22.80
  -2   9   1  334.77   22.70
   2   9  -1  316.77   22.70
  -2   9   1  337.67   23.00
  -2   9   1  314.67   22.60
   2   9  -1  363.86   22.60
  -2   9   1  335.37   23.00
   2   9  -1  346.47   23.00
  -2   9   1  324.27   22.70
   2   9  -1  323.77   22.90
  -2  -9   1  368.06   23.20
   2  -9  -1  314.27   22.80
  -2  -9   1  349.37   22.80
  -2  -9   1  347.87   22.70
  -2  -9   1  332.57   22.90
  -2  -9   1  349.17   22.80
   2  -9  -1  344.37   23.10
   2  -9  -1  327.47   22.60
   2  -9  -1  350.56   23.00
   2  -9  -1  348.17   22.70
  -2   9   0   23.60    3.80
   2   9   0   34.80    3.90
   2   9   0   31.50    2.90
  -2   9   0   30.80    4.00
   2   9   0   25.50    3.60
   2   9   0   33.50    2.80
  -2   9   0   33.90    4.00
   2   9   0   28.50    4.40
   2  -9   0   22.20    4.70
   2  -9   0   22.70    4.30
  -2  -9   0   31.80    4.00
  -2  -9   0   18.40    3.50
   2  -9   0   29.80    4.20
  -2   9  -1  373.46   23.80
  -2   9  -1  337.77   23.90
  -2   9  -1  365.96   24.10
   2   9   1  368.46   24.20
   2   9   1  348.07   23.80
   2   9   1  357.76   23.90
  -2   9  -1  367.06   24.00
  -2   9  -1  338.17   24.00
   2   9   1  333.27   24.60
   2  -9   1  332.67   24.20
  -2  -9  -1  380.86   24.60
  -2  -9  -1  398.36   24.30
  -2  -9  -1  355.76   23.80
   2  -9   1  356.26   24.00
   2  -9   1  361.86   24.00
  -2  -9  -1  367.96   23.90
  -2   9  -2  532.05   34.00
   2   9   2  529.05   34.10
   2   9   2  546.45   34.50
   2   9   2  515.45   33.70
  -2   9  -2  470.25   33.80
  -2   9  -2  527.55   33.90
  -2   9  -2  529.15   33.90
  -2  -9  -2  544.45   33.70
  -2  -9  -2  510.65   34.00
   2  -9   2  481.35   34.20
  -2  -9  -2  505.15   34.40
  -2  -9  -2  469.15   33.70
  -2  -9  -2  462.65   33.90
   2  -9   2  535.55   34.00
   2  -9   2  527.35   34.00
   2   9   3 1323.47   85.89
  -2   9  -3 1363.26   85.59
  -2   9  -3 1377.46   85.69
   2   9   3 1286.07   85.19
   2   9   3 1398.06   85.59
   2  -9   3 1208.98   85.49
  -2  -9  -3 1290.77   85.49
  -2  -9  -3 1335.47   85.19
   2  -9   3 1316.47   85.49
   2  -9   3 1246.48   85.49
  -2  -9  -3 1255.97   85.19
  -2  -9  -3 1300.17   85.89
   2   9   4   67.79    5.70
  -2   9  -4   72.59    7.40
  -2   9  -4   75.99    7.10
   2   9   4   78.69    8.50
   2   9   4   60.59    7.20
  -2   9  -4   72.69    6.20
  -2   9  -4   77.09    7.80
   2  -9   4   55.59    6.20
   2  -9   4   71.89    6.70
  -2  -9  -4   67.79    5.80
  -2   9  -5 2230.58  146.49
   2   9   5 2300.07  147.29
   2   9   5 2433.96  146.89
  -2   9  -5 2477.25  146.99
  -2   9  -5 2361.26  147.09
  -2   9  -5 2153.48  146.89
  -2  -9  -5 2335.87  146.39
   2  -9   5 2261.47  146.59
  -2  -9  -5 2234.38  146.99
  -2  -9  -5 2045.20  147.19
   2  -9   5 1941.61  146.49
  -2  -9  -5 2265.57  146.89
   2  -9   5 2260.67  146.79
   2   9   6   14.80    5.50
  -2   9  -6   11.70    4.60
  -2   9  -6   20.50    3.80
  -2   9  -6   19.90    4.30
  -2  -9  -6   11.10    2.30
  -2  -9  -6   23.00    3.00
   2  -9   6   17.80    2.90
  -2  -9  -6   18.10    4.20
  -2  -9  -6   20.50    3.10
   2  -9   6   11.50    4.20
   2  -9   6   16.50    3.50
  -2  -9  -6   18.30    4.70
  -2   9  -7 1523.35  107.09
  -2   9  -7 1562.44  107.79
  -2   9  -7 1625.64  108.09
   2   9   7 1746.93  108.39
  -2  -9  -7 1649.73  107.39
  -2  -9  -7 1559.04  108.19
  -2  -9  -7 1668.43  107.49
  -2  -9  -7 1644.94  107.19
  -2  -9  -7 1875.71  108.39
  -2  -9  -7 1615.64  107.19
  -2   9  -8   18.60    5.40
  -2   9  -8   22.40    3.60
  -2   9  -8   20.00    4.80
   2   9   8   23.90    6.50
  -2   9  -8   18.60    4.70
  -2  -9  -8   15.90    3.80
  -2  -9  -8   17.70    3.60
  -2  -9  -8   19.20    5.10
  -2  -9  -8   25.10    4.10
  -2  -9  -8   10.10    4.70
  -2  -9  -8   19.30    4.40
   2   9   9  789.12   49.00
  -2   9  -9  737.03   48.80
  -2   9  -9  669.73   48.20
  -2  -9  -9  693.93   47.50
  -2  -9  -9  728.13   47.20
  -2  -9  -9  813.92   47.90
  -2  -9  -9  683.03   48.20
  -2  -9  -9  736.63   48.40
  -2  -9  -9  620.84   47.40
  -2   9 -10   38.80    6.80
  -2   9 -10   32.30    6.10
   2   9  10   35.50    8.20
  -2  -9 -10   39.60    4.70
  -2  -9 -10   31.60    5.50
  -2  -9 -10   38.20    6.30
  -2  -9 -10   46.00    6.40
  -2  -9 -10   27.20    5.40
  -2  -9 -10   25.00    5.10
   2  10  -9  341.47   24.20
   2  10  -9  327.47   23.70
  -2  10   9  321.47   23.30
   2 -10  -9  390.76   24.00
   2 -10  -9  319.47   22.20
   2 -10  -9  294.47   22.80
   2 -10  -9  358.66   23.40
   2 -10  -9  293.27   23.00
   2  10  -8    0.10    5.00
   2  10  -8   -0.10    4.90
   2  10  -8    7.80    5.40
  -2  10   8   -3.40    4.30
   2 -10  -8    0.90    3.40
   2 -10  -8   -2.60    4.30
   2 -10  -8    1.30    2.60
   2 -10  -8   -1.70    2.10
   2 -10  -8   -4.10    4.10
   2 -10  -8   -6.60    3.90
   2 -10  -8    2.00    3.60
   2  10  -7  641.64   41.80
   2  10  -7  568.44   41.80
  -2  10   7  685.13   41.60
   2  10  -7  670.73   41.80
   2 -10  -7  619.24   40.90
   2 -10  -7  577.04   40.50
  -2 -10   7  582.14   40.50
   2 -10  -7  620.04   40.90
   2 -10  -7  557.94   41.60
   2 -10  -7  653.83   41.60
  -2  10   6   24.40    4.60
   2  10  -6   22.60    4.80
   2  10  -6   26.20    5.40
  -2  10   6   34.20    5.00
   2 -10  -6   28.50    6.40
   2 -10  -6   19.60    4.10
  -2 -10   6   23.90    4.80
   2 -10  -6   25.80    4.90
  -2 -10   6   20.00    5.00
   2  10  -5 1252.67   84.89
  -2  10   5 1250.77   84.69
  -2  10   5 1405.56   85.09
   2  10  -5 1256.17   84.79
   2  10  -5 1149.48   84.69
  -2 -10   5 1294.97   84.59
   2 -10  -5 1360.36   84.49
   2 -10  -5 1458.95   84.39
   2 -10  -5 1193.08   84.99
  -2  10   4  193.38   14.60
  -2  10   4  188.68   15.20
   2  10  -4  229.28   15.80
   2  10  -4  226.38   15.50
  -2  10   4  235.48   15.70
   2  10  -4  221.38   14.50
   2 -10  -4  214.98   15.30
   2 -10  -4  217.08   14.80
   2 -10  -4  257.87   16.20
  -2 -10   4  207.38   15.40
   2 -10  -4  195.08   15.00
  -2  10   3  892.01   55.69
   2  10  -3  900.91   55.79
  -2  10   3  784.32   55.39
   2  10  -3  806.52   55.59
   2  10  -3  881.91   55.09
   2  10  -3  926.71   55.59
  -2  10   3  789.52   55.09
  -2  10   3  814.62   55.39
  -2 -10   3  859.11   55.59
  -2 -10   3  791.02   55.49
   2 -10  -3  860.61   55.89
   2 -10  -3  849.91   55.49
  -2 -10   3  816.62   55.39
   2 -10  -3  793.52   55.19
  -2 -10   3  897.81   55.69
  -2  10   2   97.99    8.20
   2  10  -2  112.79    8.50
   2  10  -2  115.29    8.60
   2  10  -2  118.09    9.10
  -2  10   2  103.49    8.60
  -2  10   2  125.59    9.60
  -2  10   2   96.99    8.40
   2  10  -2  132.29    9.10
   2  10  -2  120.29    8.70
   2 -10  -2   98.29    8.30
  -2 -10   2  110.29    8.90
   2 -10  -2  106.59    9.00
   2 -10  -2  119.79    8.40
  -2 -10   2  115.69    8.30
  -2 -10   2  129.69    9.30
  -2 -10   2  106.79    9.20
  -2  10   1   30.20    4.30
  -2  10   1   34.20    4.30
  -2  10   1   35.10    5.10
   2  10  -1   31.70    4.10
   2  10  -1   28.20    3.80
   2  10  -1   30.50    4.20
   2  10  -1   34.90    4.80
  -2  10   1   25.50    4.00
   2  10  -1   31.50    4.90
  -2  10   1   32.30    4.30
   2  10  -1   29.10    4.70
   2 -10  -1   31.40    4.40
  -2 -10   1   36.10    4.20
  -2 -10   1   31.70    5.40
  -2 -10   1   35.40    5.10
   2 -10  -1   38.00    4.20
   2 -10  -1   29.60    5.00
  -2 -10   1   36.00    4.60
  -2 -10   1   29.60    4.30
   2  10   0  380.76   23.80
   2  10   0  407.76   23.70
  -2  10   0  385.96   23.80
  -2  10   0  322.97   23.50
  -2  10   0  349.17   23.60
  -2  10   0  327.67   23.50
   2  10   0  320.57   23.00
   2  10   0  327.17   23.40
  -2  10   0  400.46   23.10
   2  10   0  319.47   23.00
   2 -10   0  339.07   23.60
  -2 -10   0  342.07   23.50
   2 -10   0  363.86   23.60
  -2 -10   0  332.77   23.70
  -2  10  -1   45.50    5.30
   2  10   1   43.80    6.90
   2  10   1   50.69    5.60
  -2  10  -1   52.39    5.50
   2  10   1   43.50    5.00
   2  10   1   44.20    4.40
  -2  10  -1   53.69    4.70
  -2  10  -1   52.19    5.80
   2 -10   1   44.50    5.20
   2 -10   1   58.89    5.70
  -2 -10  -1   42.70    5.00
  -2 -10  -1   47.90    6.10
  -2 -10  -1   49.30    4.70
  -2 -10  -1   47.60    5.00
  -2 -10  -1   53.39    5.30
   2  10   2  107.99    8.60
   2  10   2   87.79    9.00
  -2  10  -2  107.59    8.20
   2  10   2   78.59    8.10
  -2  10  -2   87.79    8.20
  -2  10  -2   94.59    8.50
  -2  10  -2  121.39    8.10
   2 -10   2  116.39    8.60
   2 -10   2   93.09    8.30
  -2 -10  -2   91.89    8.00
  -2 -10  -2  117.59    7.70
   2 -10   2  108.29    8.30
  -2 -10  -2  110.59    9.20
   2  10   3  992.90   62.69
   2  10   3  965.80   62.99
  -2  10  -3  965.10   62.49
  -2  10  -3  903.71   62.49
   2  10   3  909.91   62.09
  -2  10  -3  957.10   62.59
  -2  10  -3 1002.10   62.39
  -2 -10  -3  892.41   62.19
  -2 -10  -3  945.61   62.29
   2 -10   3  923.91   62.49
  -2 -10  -3 1022.10   63.09
   2 -10   3  999.00   62.59
  -2 -10  -3  899.31   62.39
  -2  10  -4  183.18   12.30
   2  10   4  142.49   10.90
  -2  10  -4  156.58   11.20
   2  10   4  160.38   12.70
   2 -10   4  138.89   11.30
  -2 -10  -4  152.18   12.50
   2 -10   4  158.08   11.70
   2  10   5 1127.69   80.29
   2  10   5 1334.97   81.19
  -2  10  -5 1326.77   80.69
  -2  10  -5 1327.97   80.69
  -2  10  -5 1079.49   80.19
   2 -10   5 1262.47   80.49
  -2 -10  -5 1101.29   80.99
  -2 -10  -5 1266.77   80.69
   2  10   6    8.00    5.50
  -2  10  -6   10.50    4.10
  -2  10  -6    9.10    4.20
  -2  10  -6    8.70    4.20
   2  10   6   12.60    4.30
   2 -10   6   10.40    2.80
  -2 -10  -6   10.40    2.80
  -2 -10  -6    4.30    4.20
   2 -10   6   14.30    4.70
  -2  10  -7  488.05   33.10
  -2  10  -7  426.26   32.60
   2 -10   7  482.95   31.60
  -2 -10  -7  493.25   32.80
  -2 -10  -7  506.95   31.80
  -2 -10  -7  410.46   33.10
  -2 -10  -7  545.85   32.30
  -2  10  -8   12.90    4.90
   2  10   8   13.00    6.50
  -2  10  -8   17.10    4.80
  -2  10  -8   16.40    2.60
  -2 -10  -8   18.30    3.00
  -2 -10  -8   16.30    3.60
  -2 -10  -8   17.40    5.30
  -2 -10  -8    4.40    4.00
  -2 -10  -8   15.20    4.20
  -2 -10  -8   15.30    5.10
  -2 -10  -8   14.50    3.10
  -2 -10  -9  140.29   10.40
  -2 -10  -9  143.79   11.10
   2  11  -9   20.70    6.60
   2  11  -9   31.20    6.60
   2 -11  -9   26.70    4.60
   2 -11  -9   13.60    5.30
   2 -11  -9   25.40    5.10
   2 -11  -9   19.00    4.70
  -2  11   8  163.18   12.80
   2  11  -8  174.68   13.80
   2  11  -8  153.08   14.00
   2  11  -8  154.28   13.40
   2 -11  -8  175.48   12.10
   2 -11  -8  136.69   12.70
   2 -11  -8  142.29   11.30
   2 -11  -8  151.68   13.40
   2 -11  -8  164.48   12.10
   2  11  -7   92.09   10.50
  -2  11   7  123.19   10.50
   2  11  -7  106.29   10.00
   2 -11  -7   84.29    8.60
   2 -11  -7  117.19    7.70
  -2 -11   7   77.99    7.80
   2 -11  -7   79.79   10.00
   2  11  -6    6.40    4.30
  -2  11   6    4.80    4.30
   2  11  -6   10.80    5.10
  -2  11   6    8.30    4.50
   2  11  -6   10.40    4.90
   2 -11  -6   10.70    4.10
   2 -11  -6    7.90    4.20
   2 -11  -6    7.90    2.60
   2 -11  -6   10.90    3.90
  -2 -11   6    4.10    5.90
   2  11  -5   47.60    6.70
   2  11  -5   36.30    7.20
   2  11  -5   41.90    6.60
  -2  11   5   35.70    6.60
   2 -11  -5   30.00    4.10
   2 -11  -5   15.80    5.60
  -2 -11   5   26.10    5.50
   2  11  -4  457.85   31.70
   2  11  -4  458.25   31.00
   2  11  -4  493.25   32.20
  -2  11   4  436.96   31.00
  -2  11   4  439.76   31.50
   2  11  -4  524.55   32.10
   2 -11  -4  508.55   32.40
  -2 -11   4  499.75   31.80
   2 -11  -4  452.45   31.60
   2 -11  -4  452.85   31.20
  -2  11   3   16.60    3.60
   2  11  -3   20.90    2.90
   2  11  -3   28.50    5.70
  -2  11   3   17.10    3.20
  -2  11   3   19.90    4.30
   2  11  -3   16.00    4.40
   2  11  -3   15.30    3.40
   2 -11  -3   17.50    3.70
   2 -11  -3   34.40    5.90
   2 -11  -3   15.50    3.80
  -2 -11   3   16.10    3.70
  -2 -11   3   25.50    5.20
  -2 -11   3   28.80    4.50
   2 -11  -3   13.90    2.80
   2  11  -2 1656.53  104.49
   2  11  -2 1667.83  104.19
   2  11  -2 1665.53  104.09
   2  11  -2 1636.54  104.39
  -2  11   2 1467.15  104.19
  -2  11   2 1457.75  103.89
  -2  11   2 1676.13  104.49
  -2 -11   2 1559.14  104.29
  -2 -11   2 1691.13  104.59
  -2 -11   2 1526.15  103.99
   2 -11  -2 1534.95  104.19
   2 -11  -2 1580.84  104.19
   2 -11  -2 1665.63  104.79
   2  11  -1   26.80    4.10
   2  11  -1   22.60    3.50
  -2  11   1   29.00    4.30
  -2  11   1   22.90    4.10
   2  11  -1   24.30    3.60
   2  11  -1   32.70    5.40
   2  11  -1   19.20    3.40
  -2  11   1   25.70    3.90
   2  11  -1   27.00    4.60
  -2  11   1   26.00    4.40
   2 -11  -1   27.70    4.50
   2 -11  -1   30.50    5.00
  -2 -11   1   34.80    5.80
   2 -11  -1   28.50    5.40
  -2 -11   1   39.60    4.90
  -2 -11   1   27.80    4.70
  -2  11   0 1734.33  112.79
   2  11   0 1749.53  113.19
  -2  11   0 1785.52  113.19
   2  11   0 1604.34  113.09
   2  11   0 1684.33  113.09
  -2  11   0 1692.73  113.19
  -2  11   0 1622.54  113.09
   2 -11   0 1784.02  113.19
  -2 -11   0 1746.83  113.09
  -2 -11   0 1692.43  112.99
   2 -11   0 1794.42  113.59
  -2 -11   0 1698.93  113.09
  -2 -11   0 1826.72  113.69
   2 -11   0 1895.11  113.19
  -2  11  -1   42.90    4.40
   2  11   1   45.30    4.80
  -2  11  -1   28.20    5.30
   2  11   1   29.40    6.40
  -2  11  -1   39.00    5.40
   2  11   1   32.60    4.90
  -2  11  -1   42.60    5.60
   2  11   1   44.00    5.90
  -2 -11  -1   44.40    6.20
  -2 -11  -1   45.20    4.40
   2 -11   1   36.10    5.20
  -2 -11  -1   42.30    4.90
   2 -11   1   37.20    4.90
   2 -11   1   39.20    5.50
  -2  11  -2 1517.35   98.89
  -2  11  -2 1447.36   99.09
   2  11   2 1457.25   98.79
   2  11   2 1599.54   99.19
   2  11   2 1439.96   99.49
  -2  11  -2 1588.64   98.99
  -2  11  -2 1506.15   99.09
   2 -11   2 1586.84   99.29
  -2 -11  -2 1466.75   98.69
  -2 -11  -2 1544.25   98.79
  -2 -11  -2 1578.44   99.59
   2 -11   2 1469.45   99.09
  -2  11  -3   29.20    5.00
  -2  11  -3   25.10    5.20
   2  11   3   33.70    4.70
   2  11   3   21.60    5.20
  -2  11  -3   30.30    4.70
   2  11   3   23.70    4.20
  -2  11  -3   35.60    5.40
   2 -11   3   33.60    5.50
  -2 -11  -3   34.20    4.10
   2 -11   3   24.10    4.30
  -2 -11  -3   28.50    4.30
  -2 -11  -3   37.10    6.40
  -2  11  -4  455.55   28.90
   2  11   4  493.95   29.90
  -2  11  -4  440.66   29.40
   2  11   4  391.16   28.70
   2  11   4  406.26   29.90
  -2  11  -4  452.85   29.40
   2 -11   4  457.65   29.20
  -2 -11  -4  403.26   28.70
  -2 -11  -4  439.66   28.70
   2 -11   4  424.36   29.70
  -2 -11  -4  408.86   29.90
   2  11   5   50.89    7.10
  -2  11  -5   31.40    6.80
   2  11   5   58.69    8.10
   2  11   5   48.10    5.00
  -2  11  -5   48.40    6.80
  -2  11  -5   48.20    5.20
   2 -11   5   62.39    6.60
   2 -11   5   34.30    5.60
  -2 -11  -5   33.10    7.40
  -2 -11  -5   36.80    5.10
  -2  11  -6    5.90    4.20
  -2  11  -6    2.90    2.70
   2  11   6   -0.70    5.30
   2  11   6    7.50    4.40
  -2 -11  -6   -3.30    4.50
  -2 -11  -6    5.60    2.60
   2 -11   6    5.00    4.20
  -2 -11  -6    3.00    4.90
  -2 -11  -6    4.10    4.30
  -2  11  -7  101.29    9.20
  -2  11  -7   66.19    8.80
   2 -11   7   82.89    6.20
  -2 -11  -7   50.29    8.20
  -2 -11  -7   91.49    9.20
   2 -11   7   68.99    6.20
  -2 -11  -7   76.59    6.80
  -2 -11  -7   53.09    7.30
  -2  11  -8  146.29   12.90
  -2  11  -8  145.19   13.10
   2  11   8  169.28   13.90
  -2  11  -8  139.09   10.40
  -2 -11  -8  142.19   13.10
  -2 -11  -8  161.18   10.90
  -2 -11  -8  140.69   12.80
  -2 -11  -8  148.79   11.40
  -2 -11  -8  154.78   11.40
   2  11   9   91.59   10.70
  -2  11  -9   73.79   10.50
  -2 -11  -9   89.79    6.80
  -2 -11  -9   70.49    9.90
  -2 -11  -9   84.19    7.70
  -2 -11  -9   73.59    7.80
  -2 -11  -9   62.99    9.80
   2  12  -8  122.69   11.30
   2  12  -8  116.89   11.60
   2 -12  -8  105.29   11.00
   2 -12  -8  137.39    9.90
   2 -12  -8  104.79   10.60
   2 -12  -8   98.29    8.70
   2  12  -7   39.80    8.10
  -2  12   7   67.29    7.90
   2  12  -7   62.29    9.00
  -2  12   7   69.29    8.60
   2  12  -7   82.09    9.20
   2 -12  -7   54.19    8.50
   2 -12  -7   62.19    6.10
   2 -12  -7   61.99    7.40
   2  12  -6    7.10    5.30
   2  12  -6    3.00    4.50
  -2  12   6    0.40    4.60
  -2  12   6   -2.90    4.00
   2  12  -6   -2.80    4.60
   2 -12  -6   -0.20    4.30
   2 -12  -6   -0.50    2.80
   2 -12  -6   -0.80    3.20
  -2 -12   6   -1.30    3.50
   2  12  -5  296.17   23.50
  -2  12   5  304.17   23.30
   2  12  -5  355.86   23.90
   2  12  -5  351.96   24.80
  -2  12   5  356.06   23.80
   2 -12  -5  400.26   24.50
   2 -12  -5  298.67   22.60
  -2 -12   5  362.76   23.40
   2 -12  -5  336.47   23.20
   2  12  -4  193.48   15.00
   2  12  -4  236.98   16.70
   2  12  -4  237.08   16.60
   2  12  -4  238.58   16.10
  -2  12   4  221.48   16.40
   2 -12  -4  205.78   15.10
   2 -12  -4  202.88   16.60
  -2 -12   4  228.18   16.20
   2 -12  -4  245.08   16.20
   2  12  -3  114.39    8.70
  -2  12   3   85.29    8.40
   2  12  -3  119.89    8.10
  -2  12   3   86.89    7.80
   2 -12  -3   93.49    8.80
  -2 -12   3  129.29    9.60
  -2 -12   3   97.39    8.70
  -2  12   2 1090.79   76.89
   2  12  -2 1240.58   77.09
   2  12  -2 1170.38   77.39
  -2  12   2 1181.68   77.49
   2  12  -2 1261.07   77.09
  -2  12   2 1129.99   77.19
   2  12  -2 1253.47   77.69
   2  12  -2 1157.28   77.09
  -2 -12   2 1204.68   77.29
  -2 -12   2 1229.18   77.69
  -2 -12   2 1180.18   77.29
   2 -12  -2 1148.69   77.29
   2 -12  -2 1111.29   77.09
   2 -12  -2 1214.98   77.89
  -2 -12   2 1131.89   77.19
   2  12  -1  328.37   21.80
   2  12  -1  357.26   22.40
   2  12  -1  298.67   21.80
  -2  12   1  296.87   21.90
  -2  12   1  353.16   22.70
  -2  12   1  304.07   22.20
   2  12  -1  318.17   22.60
   2  12  -1  346.77   22.40
  -2  12   1  318.77   22.30
   2 -12  -1  311.07   22.40
  -2 -12   1  309.97   22.30
  -2 -12   1  312.27   22.20
  -2 -12   1  340.57   22.30
   2 -12  -1  361.36   23.10
   2 -12  -1  325.17   22.20
  -2 -12   1  373.16   23.00
   2  12   0 1598.74  116.59
  -2  12   0 1828.22  116.89
  -2  12   0 1733.63  116.29
  -2  12   0 1796.02  116.69
  -2  12   0 1792.32  116.89
   2  12   0 1901.01  116.79
  -2  12   0 1766.82  116.79
   2 -12   0 1807.02  116.79
   2 -12   0 1799.42  117.19
  -2 -12   0 1768.12  116.59
  -2 -12   0 1861.41  117.29
  -2 -12   0 1839.92  116.69
   2  12   1  261.37   19.10
  -2  12  -1  275.47   19.40
  -2  12  -1  290.67   19.00
   2  12   1  273.97   20.40
   2  12   1  284.97   19.10
   2  12   1  281.37   19.50
  -2  12  -1  276.87   19.50
  -2  12  -1  255.17   19.20
  -2 -12  -1  290.67   19.20
   2 -12   1  300.87   20.00
  -2 -12  -1  282.37   19.00
  -2 -12  -1  301.97   20.20
   2 -12   1  272.67   19.40
   2  12   2 1298.07   85.59
   2  12   2 1368.56   85.19
   2  12   2 1194.48   84.69
  -2  12  -2 1234.08   84.79
  -2  12  -2 1336.97   84.89
  -2  12  -2 1266.67   84.99
  -2  12  -2 1291.57   85.09
  -2 -12  -2 1384.46   85.69
  -2 -12  -2 1308.37   84.79
  -2 -12  -2 1288.37   84.59
   2 -12   2 1333.27   85.29
   2 -12   2 1279.87   84.99
   2  12   3   69.19    9.50
  -2  12  -3   95.79    7.80
   2  12   3   73.89    7.30
  -2  12  -3   86.19    8.60
  -2  12  -3   97.29    8.10
  -2 -12  -3   81.19    7.40
  -2 -12  -3   92.89    6.90
   2 -12   3  100.89    8.20
  -2  12  -4  255.27   18.40
   2  12   4  235.88   17.70
  -2  12  -4  258.07   18.00
   2  12   4  271.37   18.80
  -2  12  -4  283.97   18.70
   2  12   4  254.47   19.30
  -2 -12  -4  252.37   17.60
   2 -12   4  252.37   18.50
   2 -12   4  265.57   18.50
  -2 -12  -4  246.08   17.80
  -2 -12  -4  299.07   19.50
  -2  12  -5  312.07   22.20
  -2  12  -5  320.57   21.40
   2  12   5  363.26   22.40
   2  12   5  295.87   22.80
   2  12   5  291.07   21.20
   2 -12   5  322.17   21.80
  -2 -12  -5  288.07   21.20
  -2 -12  -5  288.47   22.80
  -2 -12  -5  334.07   22.40
   2 -12   5  310.87   22.20
  -2 -12  -5  339.37   21.20
  -2  12  -6   -1.10    4.30
  -2  12  -6   -0.60    4.80
   2  12   6    0.20    7.90
  -2  12  -6   -2.20    2.80
   2  12   6    2.10    4.40
  -2 -12  -6   -1.90    2.70
   2 -12   6   -0.20    4.30
  -2 -12  -6    0.80    2.70
  -2 -12  -6    4.50    4.60
   2 -12   6   -0.70    2.90
  -2 -12  -6   -1.20    2.70
   2 -12   6   -0.40    4.50
  -2 -12  -6    2.00    5.20
   2  12   7   62.79    8.20
  -2  12  -7   74.19    9.20
  -2  12  -7   65.89    9.10
   2  12   7   65.39    9.40
  -2 -12  -7   50.79    9.10
  -2 -12  -7   53.89    8.90
  -2 -12  -7   64.79    6.00
  -2 -12  -7   57.69    6.20
  -2  12  -8  136.29   11.90
   2  12   8  144.99   12.50
  -2  12  -8  114.29   11.70
  -2 -12  -8  101.29   11.50
  -2 -12  -8  125.59    9.80
  -2 -12  -8  111.99    9.50
  -2 -12  -8  116.49   12.00
  -2 -12  -8  127.39    9.20
   2  13  -8    7.30    6.00
   2  13  -8    7.20    5.00
  -2  13   8    6.20    5.00
   2 -13  -8    4.20    3.50
   2 -13  -8    7.00    4.00
   2 -13  -8    2.40    4.60
   2  13  -7  894.31   63.89
   2  13  -7  924.21   64.09
  -2  13   7 1046.00   63.59
   2 -13  -7  803.62   63.99
   2 -13  -7  978.60   62.79
  -2 -13   7  993.00   62.99
   2 -13  -7 1067.79   63.29
   2  13  -6   17.70    5.70
   2  13  -6   19.60    5.60
  -2  13   6   23.80    5.20
   2  13  -6   11.50    4.70
   2 -13  -6   12.40    4.10
   2 -13  -6   11.30    4.90
   2 -13  -6   10.10    3.50
   2  13  -5 2046.80  134.29
   2  13  -5 2136.79  134.09
  -2  13   5 2133.19  134.09
  -2  13   5 1880.01  133.79
   2  13  -5 2067.09  134.29
  -2 -13   5 2020.90  133.89
   2 -13  -5 2146.99  134.59
   2 -13  -5 1980.40  133.79
   2  13  -4   77.79    7.40
  -2  13   4   70.99    8.20
   2  13  -4   67.69    8.00
   2  13  -4   68.89    8.30
   2 -13  -4   67.39    6.30
   2 -13  -4   61.49    8.30
  -2 -13   4   58.19    7.60
  -2  13   3 1518.75  113.99
   2  13  -3 1781.12  113.89
   2  13  -3 1792.82  113.69
  -2  13   3 1803.72  113.99
   2  13  -3 1818.82  113.49
   2  13  -3 1802.72  114.09
   2  13  -3 1597.94  113.59
   2 -13  -3 1794.72  113.99
  -2 -13   3 1697.53  113.69
   2 -13  -3 1831.52  114.39
  -2 -13   3 1851.31  114.09
   2 -13  -3 1611.04  113.69
  -2  13   2  131.59   10.00
   2  13  -2  134.29    9.90
  -2  13   2  131.99   10.90
   2  13  -2  145.89    9.70
   2  13  -2  140.79   11.20
   2  13  -2  133.89    9.60
  -2  13   2  130.99    9.20
   2  13  -2  113.99   10.40
  -2 -13   2  111.29   10.10
  -2 -13   2  146.59   10.50
  -2 -13   2  115.49    9.80
   2 -13  -2  114.69   11.10
   2 -13  -2  124.09   10.40
  -2 -13   2  122.09   10.90
  -2  13   1  373.36   24.70
   2  13  -1  329.17   23.60
   2  13  -1  355.46   23.60
  -2  13   1  318.67   23.60
  -2  13   1  304.47   23.10
   2  13  -1  365.46   23.10
   2  13  -1  326.27   23.00
  -2 -13   1  344.37   23.70
   2 -13  -1  386.76   25.10
  -2 -13   1  372.76   24.40
   2 -13  -1  354.06   23.80
   2  13   0    5.20    4.90
  -2  13   0   21.70    4.10
  -2  13   0    6.40    3.20
   2  13   0   13.00    3.80
  -2 -13   0   21.30    5.20
   2 -13   0   13.40    4.80
  -2 -13   0    7.70    3.60
   2 -13   0    6.90    4.20
   2  13   1  368.16   24.50
  -2  13  -1  346.97   23.70
   2  13   1  359.76   23.90
  -2  13  -1  334.87   24.40
  -2  13  -1  312.67   24.00
   2  13   1  340.17   25.20
  -2  13  -1  359.66   24.30
  -2 -13  -1  411.06   25.90
   2 -13   1  372.06   24.90
  -2 -13  -1  346.87   24.10
  -2 -13  -1  371.36   23.90
   2  13   2  108.49    9.90
  -2  13  -2   98.59    8.60
  -2  13  -2  103.29    8.90
  -2  13  -2  103.29    8.50
  -2 -13  -2   87.79    9.70
  -2 -13  -2   76.99    7.20
   2 -13   2   78.39    8.90
   2 -13   2  102.89    8.80
  -2 -13  -2  108.79    8.10
  -2  13  -3 1859.91  123.29
  -2  13  -3 1894.71  122.99
  -2  13  -3 1837.02  122.89
   2  13   3 1754.52  123.59
   2  13   3 1983.50  123.29
  -2 -13  -3 1834.82  122.59
  -2 -13  -3 1831.42  122.79
  -2 -13  -3 2113.29  123.99
   2 -13   3 1790.72  123.09
   2 -13   3 1962.80  123.39
  -2  13  -4   58.29    7.80
  -2  13  -4   52.99    5.90
   2  13   4   52.09    8.90
  -2  13  -4   51.09    7.20
   2  13   4   56.99    7.60
  -2 -13  -4   50.59    8.30
  -2 -13  -4   48.50    5.80
   2 -13   4   59.69    7.10
   2 -13   4   53.09    7.10
  -2  13  -5 2184.08  138.19
  -2  13  -5 2159.08  137.99
   2  13   5 2185.38  137.99
   2  13   5 2020.60  137.79
  -2  13  -5 2088.39  137.39
   2 -13   5 2260.07  137.89
  -2 -13  -5 2278.47  138.79
   2 -13   5 2008.90  137.89
  -2 -13  -5 1957.60  137.29
  -2 -13  -5 1975.40  137.39
   2  13   6   38.50    8.60
  -2  13  -6   39.60    5.20
  -2  13  -6   44.90    7.50
   2  13   6   41.30    7.60
  -2  13  -6   41.40    7.70
  -2 -13  -6   48.40    5.30
  -2 -13  -6   52.89    9.00
   2 -13   6   45.20    7.50
   2 -13   6   42.00    5.90
  -2 -13  -6   49.80    4.90
  -2 -13  -6   43.60    8.50
  -2  13  -7 1214.48   73.79
   2  13   7 1158.98   73.99
  -2  13  -7 1027.00   72.39
  -2 -13  -7 1068.79   74.19
  -2 -13  -7 1098.09   73.49
  -2 -13  -7 1080.29   72.49
   2 -13   7 1122.69   72.59
   2  13   8   18.10    6.70
  -2  13  -8   19.30    6.00
  -2 -13  -8   20.60    3.60
  -2 -13  -8   21.20    4.00
  -2  14   7  348.57   23.40
   2  14  -7  338.37   23.90
   2  14  -7  344.87   23.50
  -2  14   7  314.37   22.70
   2  14  -7  325.67   23.60
   2 -14  -7  333.67   22.60
  -2 -14   7  304.77   22.10
   2 -14  -7  293.47   21.70
   2 -14  -7  305.07   23.80
   2  14  -6    2.80    5.40
  -2  14   6   16.00    4.40
   2  14  -6    7.30    4.80
   2 -14  -6    5.00    4.30
  -2 -14   6    5.90    4.00
   2 -14  -6    4.80    5.50
  -2  14   5  576.64   38.40
   2  14  -5  554.24   38.10
   2  14  -5  576.74   38.60
  -2  14   5  536.95   37.90
   2  14  -5  601.24   38.70
   2 -14  -5  531.45   37.80
  -2 -14   5  546.85   38.00
   2 -14  -5  598.74   39.00
   2  14  -4  122.49    9.40
   2  14  -4  130.09   11.30
  -2  14   4  121.89   11.20
  -2  14   4  103.89   10.10
   2  14  -4  144.69   12.30
   2  14  -4  127.89   10.60
  -2 -14   4  140.99   11.30
   2 -14  -4  140.99   11.80
   2 -14  -4  114.59   10.40
   2  14  -3  577.64   37.70
   2  14  -3  508.95   36.80
  -2  14   3  556.64   37.50
   2  14  -3  573.64   36.80
  -2  14   3  535.85   37.30
   2  14  -3  552.34   37.30
   2  14  -3  589.74   37.00
  -2 -14   3  517.85   37.10
  -2 -14   3  563.14   37.60
   2 -14  -3  532.55   37.80
   2 -14  -3  585.14   37.20
   2  14  -2  702.13   44.40
   2  14  -2  616.14   44.20
   2  14  -2  707.63   44.20
   2  14  -2  660.33   44.80
  -2  14   2  674.03   44.60
   2 -14  -2  724.03   45.20
  -2 -14   2  626.44   44.30
   2 -14  -2  628.04   44.40
   2  14  -1   35.80    6.00
  -2  14   1   37.30    4.50
   2  14  -1   33.70    4.10
  -2  14   1   41.30    5.80
   2  14  -1   38.80    6.00
   2 -14  -1   46.00    7.40
  -2 -14   1   41.50    7.40
  -2 -14   1   45.70    5.40
   2 -14  -1   45.70    6.50
  -2  14   0 1130.29   83.59
   2  14   0 1300.67   83.69
  -2  14   0 1294.87   84.19
   2  14   0 1199.18   84.29
   2  14   0 1371.76   83.49
  -2  14   0 1191.68   83.59
   2 -14   0 1321.57   84.19
   2 -14   0 1261.57   83.69
  -2 -14   0 1404.16   84.39
  -2 -14   0 1388.26   83.39
  -2 -14   0 1169.08   83.49
  -2  14  -1   44.90    7.70
   2  14   1   51.59    8.20
   2  14   1   42.20    7.70
  -2  14  -1   58.59    5.20
   2 -14   1   45.60    7.00
   2 -14   1   63.89    7.10
  -2 -14  -1   53.79    8.30
  -2 -14  -1   48.40    6.40
  -2  14  -2  630.74   45.10
  -2  14  -2  722.73   45.00
   2  14   2  669.73   45.20
  -2  14  -2  670.63   45.00
  -2 -14  -2  721.23   44.50
  -2 -14  -2  734.43   46.00
   2 -14   2  623.24   45.10
  -2 -14  -2  641.94   44.80
  -2  14  -3  582.54   40.00
   2  14   3  625.04   40.20
  -2  14  -3  611.54   39.60
   2  14   3  572.44   40.50
  -2  14  -3  586.04   39.60
  -2 -14  -3  608.14   40.70
   2 -14   3  619.74   40.20
   2 -14   3  564.84   39.90
  -2 -14  -3  577.54   39.40
  -2  14  -4  100.39    8.70
  -2  14  -4  102.69    9.70
   2  14   4  124.59   10.20
  -2  14  -4  103.09    9.50
   2  14   4  106.49   12.40
  -2 -14  -4   96.59   10.60
   2 -14   4  117.09    9.80
   2 -14   4   97.69    9.70
  -2 -14  -4   91.99    8.40
   2  14   5  529.05   33.30
  -2  14  -5  457.55   32.30
   2  14   5  504.95   33.90
  -2  14  -5  485.25   33.20
  -2 -14  -5  431.26   33.80
  -2 -14  -5  498.05   32.30
   2 -14   5  468.55   32.80
   2 -14   5  501.65   33.30
   2  14   6   13.90    6.00
  -2  14  -6   24.90    4.60
  -2  14  -6   23.00    5.20
  -2  14  -6   11.90    6.90
   2 -14   6   23.70    4.10
  -2 -14  -6   17.40    3.40
  -2 -14  -6   18.50    6.40
  -2 -14  -6   19.30    5.20
   2  14   7  265.77   18.50
  -2  14  -7  224.28   18.00
  -2  14  -7  215.88   17.80
  -2 -14  -7  256.07   16.30
   2 -14   7  203.88   16.40
  -2  15   6    7.70    3.90
  -2  15   6   -0.60    5.00
   2  15  -6    4.10    4.60
   2  15  -6    4.40    5.20
   2  15  -6    5.60    5.60
   2 -15  -6   -4.00    4.10
   2 -15  -6    4.10    4.90
  -2 -15   6    0.80    4.10
   2  15  -5    5.40    4.80
   2  15  -5    2.60    5.00
   2 -15  -5   14.80    4.60
  -2 -15   5   -5.10    7.00
  -2  15   4  162.98   13.40
   2  15  -4  185.98   14.50
  -2  15   4  171.08   14.30
   2  15  -4  191.98   14.10
   2  15  -4  180.18   13.60
   2  15  -4  174.68   12.80
  -2 -15   4  187.28   14.50
   2 -15  -4  190.18   15.00
   2 -15  -4  183.68   13.70
   2  15  -3   44.00    5.70
   2  15  -3   51.59    7.40
   2  15  -3   28.00    5.30
  -2  15   3   38.20    6.10
   2  15  -3   50.59    5.40
   2  15  -3   42.80    5.80
  -2  15   3   44.00    6.30
  -2 -15   3   56.39    7.10
   2 -15  -3   38.30    7.70
   2 -15  -3   56.79    6.80
  -2 -15   3   33.40    6.10
   2  15  -2  851.61   56.09
  -2  15   2  883.01   55.99
  -2  15   2  761.72   55.49
   2  15  -2  796.52   55.69
   2  15  -2  899.01   55.59
   2 -15  -2  808.52   55.69
  -2 -15   2  906.81   56.39
  -2 -15   2  819.62   55.69
   2 -15  -2  856.11   56.49
  -2  15   1   49.80    4.80
  -2  15   1   63.29    7.40
  -2  15   1   47.40    6.30
   2  15  -1   47.50    6.30
   2  15  -1   53.49    7.10
  -2 -15   1   47.80    8.00
   2 -15  -1   53.29    7.70
  -2 -15   1   53.39    5.90
  -2 -15   1   53.79    6.80
   2 -15  -1   46.40    7.10
  -2  15   0 1030.00   71.39
   2  15   0 1059.69   71.09
   2  15   0 1093.59   72.99
  -2  15   0 1070.89   71.49
  -2  15   0 1024.30   71.39
   2  15   0 1140.49   71.49
  -2 -15   0 1175.08   72.29
   2 -15   0 1055.19   71.39
   2 -15   0 1112.49   71.99
  -2 -15   0 1088.49   71.29
  -2  15  -1   40.90    6.70
   2  15   1   34.10    7.60
   2  15   1   40.70    7.10
  -2  15  -1   34.60    5.00
  -2  15  -1   35.70    6.60
  -2  15  -1   32.30    6.50
  -2  15  -1   35.50    4.30
   2 -15   1   39.60    7.10
   2 -15   1   36.60    7.00
  -2 -15  -1   43.70    4.70
  -2 -15  -1   41.90    7.60
   2  15   2  875.91   54.69
  -2  15  -2  807.92   53.99
  -2  15  -2  806.62   54.39
   2  15   2  732.23   56.09
  -2  15  -2  792.72   54.59
   2 -15   2  848.22   54.99
  -2 -15  -2  862.81   53.79
   2 -15   2  787.72   54.49
  -2 -15  -2  810.52   54.19
  -2 -15  -2  892.61   55.49
   2  15   3   25.60    9.70
  -2  15  -3   18.00    4.30
   2  15   3   37.60    5.80
  -2  15  -3   30.50    5.40
  -2 -15  -3   34.80    5.10
   2 -15   3   15.20    4.90
  -2 -15  -3   21.10    6.00
   2 -15   3   30.20    5.10
   2  15   4  152.28   13.90
  -2  15  -4  150.08   13.20
  -2  15  -4  154.58   12.00
   2  15   4  166.18   12.90
  -2  15  -4  157.78   12.40
  -2 -15  -4  156.18   13.80
   2 -15   4  140.09   12.60
   2 -15   4  171.28   12.80
  -2 -15  -4  143.09   11.60
  -2  15  -5   22.00    6.90
   2  15   5   20.50    6.40
  -2  15  -5   18.00    3.90
  -2 -15  -5   21.10    3.80
  -2  15  -6    6.70    3.10
   2  15   6    9.80    5.70
   2  15   6    2.10    4.70
  -2  15  -6    2.90    5.50
  -2  15  -6    8.20    4.90
  -2 -15  -6    2.60    5.30
  -2 -15  -6    3.30    3.10
   2 -15   6   11.20    5.20
  -2 -15  -6    2.30    5.30
   2 -15   6    5.20    3.80
   2  16  -5  190.88   14.60
  -2  16   5  164.68   13.00
  -2  16   5  185.58   15.10
   2  16  -5  157.98   13.50
   2  16  -5  198.98   14.70
   2 -16  -5  166.48   13.40
   2 -16  -5  152.08   14.70
  -2 -16   5  184.38   14.10
   2  16  -4  125.19   10.00
   2  16  -4  111.49   10.80
  -2  16   4  119.99   11.00
   2  16  -4  122.49   11.20
  -2  16   4  118.99    9.80
   2 -16  -4  107.59   11.60
   2 -16  -4  121.99   10.20
  -2 -16   4  110.39   11.00
  -2  16   3   32.40    5.80
   2  16  -3   55.19    8.90
   2  16  -3   41.60    5.40
   2  16  -3   47.20    7.90
   2  16  -3   42.70    5.50
  -2  16   3   48.60    8.10
  -2 -16   3   41.00    6.90
   2 -16  -3   36.90    6.70
  -2 -16   3   41.10    8.00
  -2  16   2  381.66   27.20
  -2  16   2  411.36   28.10
   2  16  -2  378.56   27.40
   2  16  -2  406.26   28.10
  -2 -16   2  408.96   28.50
   2 -16  -2  419.66   27.70
   2 -16  -2  405.16   28.50
  -2 -16   2  407.16   27.60
   2  16  -1   92.39    8.80
   2  16  -1   82.69   10.00
   2  16  -1   84.69    8.10
  -2  16   1   97.59    9.50
  -2  16   1   86.79    8.10
   2 -16  -1   90.89    9.80
   2 -16  -1   79.29    9.00
  -2 -16   1   92.99    9.70
  -2 -16   1   97.29    8.70
   2  16   0  507.95   35.60
  -2  16   0  539.55   36.30
   2  16   0  561.54   37.20
   2  16   0  565.94   36.20
  -2  16   0  526.35   36.00
  -2 -16   0  525.65   36.90
   2 -16   0  518.65   36.80
  -2 -16   0  532.45   36.00
   2 -16   0  545.25   36.30
  -2  16  -1   74.39    8.30
   2  16   1   81.99    9.90
   2  16   1   82.49    8.70
  -2  16  -1   79.29    6.10
  -2  16  -1   88.29    8.60
  -2  16  -1   83.59    8.60
   2 -16   1   84.59    9.50
   2 -16   1   72.49    8.70
  -2 -16  -1   75.09    7.90
  -2 -16  -1   71.29    9.40
  -2  16  -2  460.85   30.90
   2  16   2  476.75   31.30
  -2  16  -2  418.76   30.40
  -2  16  -2  446.26   31.10
   2  16   2  458.55   31.90
  -2 -16  -2  455.25   31.90
  -2 -16  -2  473.05   30.60
   2 -16   2  440.56   31.10
   2 -16   2  449.95   31.60
  -2  16  -3   38.50    7.20
   2  16   3   28.90    6.50
  -2  16  -3   36.70    5.90
  -2  16  -3   34.20    5.60
   2  16   3   37.20    6.00
  -2 -16  -3   30.10    4.60
   2 -16   3   38.50    7.10
  -2  16  -4  134.89   10.60
   2  16   4  132.79   12.70
  -2  16  -4  124.69   10.90
   2  16   4  114.89   12.50
   2 -16   4  132.79   11.50
   2 -16   4  124.79   11.30
  -2 -16  -4  140.29   12.70
  -2 -16  -4  123.49   10.20
   2  16   5  183.88   14.10
  -2  16  -5  194.08   14.10
  -2  16  -5  178.98   14.70
   2  16   5  151.68   15.00
   2 -16   5  177.98   13.90
  -2 -16  -5  163.08   15.10
  -2 -16  -5  187.58   14.90
   2 -16   5  138.99   14.10
  -2 -16  -5  165.58   12.70
   2  17  -3  299.97   19.10
   2  17  -3  281.87   20.30
  -2  17   3  249.78   19.50
  -2  17   3  274.07   20.00
   2  17  -3  277.87   19.50
   2  17  -3  261.57   19.50
   2 -17  -3  258.37   20.90
   2 -17  -3  249.38   19.40
  -2 -17   3  293.47   20.50
   2  17  -2    4.20    3.80
  -2  17   2   11.90    3.50
   2  17  -2    6.30    3.70
  -2 -17   2    3.00    5.10
  -2 -17   2    6.50    4.60
   2 -17  -2    7.90    4.80
   2 -17  -2    4.50    5.30
   2  17  -1   34.50    5.30
   2  17  -1   36.30    6.00
  -2  17   1   34.30    5.60
   2  17  -1   29.40    6.70
  -2  17   1   37.10    6.60
   2 -17  -1   32.50    5.40
  -2 -17   1   35.30    5.50
  -2 -17   1   38.30    8.30
  -2  17   0   30.30    5.30
  -2  17   0   24.40    5.70
   2  17   0   20.90    4.80
   2  17   0   23.80    6.20
   2 -17   0   19.80    5.60
  -2 -17   0   23.70    4.80
   2  17   1   35.90    7.80
   2  17   1   40.50    7.00
  -2  17  -1   32.40    6.30
  -2  17  -1   37.20    6.80
  -2  17  -1   33.00    6.30
  -2 -17  -1   26.90    4.80
   2 -17   1   28.00    6.00
  -2  17  -2   10.30    4.00
   2  17   2    6.10    5.70
  -2  17  -2    2.00    4.20
  -2 -17  -2    6.20    5.10
  -2 -17  -2    8.90    3.70
   2 -17   2    2.80    4.90
   2 -17   2    6.50    4.80
  -2  17  -3  278.07   19.60
  -2  17  -3  289.57   20.00
   2  17   3  272.47   21.20
   2  17   3  276.37   20.60
  -2 -17  -3  275.27   19.70
  -2 -17  -3  298.57   21.90
   2 -17   3  299.27   20.90
   2 -17   3  271.77   20.70
   3   0 -11  103.99    8.90
   3   0 -11  113.59   11.70
   3   0 -11  105.19   10.80
   3   0 -10    2.90    4.60
   3   0 -10   -0.10    5.20
   3   0 -10    1.20    3.60
   3   0  -9 1068.29   70.39
   3   0  -9 1080.99   71.29
   3   0  -8   -0.90    1.90
   3   0  -8    5.20    3.70
   3   0  -8    0.50    1.70
   3   0  -8   -2.80    4.10
   3   0  -8   -0.20    2.60
  -3   0   8    4.30    2.60
   3   0  -7 2295.07  150.88
   3   0  -7 2432.16  150.48
  -3   0   7 2078.09  150.18
   3   0  -7 2397.56  151.08
  -3   0   7 2117.19  150.78
  -3   0   7 2566.24  150.38
   3   0  -6    3.20    2.30
   3   0  -6    0.60    2.00
   3   0  -6    3.50    2.80
   3   0  -6    3.50    3.30
  -3   0   6    1.20    1.80
  -3   0   6    0.70    2.00
  -3   0   5 8468.65  480.35
  -3   0   5 6951.00  480.55
   3   0  -5 6814.22  480.35
   3   0  -4    0.80    2.10
  -3   0   4   -0.30    1.60
  -3   0   4   -0.60    2.00
  -3   0   4    0.90    1.60
   3   0  -4    0.80    2.80
   3   0  -4    3.50    1.70
  -3   0   4    3.80    2.60
   3   0  -4   -3.10    2.40
  -3   0   2    2.00    1.20
  -3   0   2    1.70    1.90
   3   0  -2    3.60    1.20
   3   0  -2    2.10    2.20
   3   0  -2   -2.50    2.30
   3   0  -2    0.20    1.20
  -3   0   2   -1.30    2.20
   3   0  -2    1.70    2.40
  -3   0   2    1.50    2.70
  -3   0   1 2320.17  144.59
  -3   0   1 2015.80  144.49
  -3   0   1 2252.87  144.49
   3   0  -1 2294.67  144.49
  -3   0   1 2238.38  144.39
   3   0  -1 2204.68  144.39
   3   0  -1 2246.98  144.49
   3   0  -1 2238.78  144.49
  -3   0   0    1.70    1.50
   3   0   0    2.80    2.50
   3   0   0    4.00    2.30
  -3   0   0    0.70    2.10
   3   0   0    1.60    1.40
   3   0   0    2.50    2.50
  -3   0   0    1.60    2.00
   3   0   0    0.40    1.90
   3   0   0    2.00    2.40
  -3   0   0    2.00    2.50
  -3   0   0    1.40    2.00
  -3   0  -1 2468.75  161.38
  -3   0  -1 2420.16  161.18
   3   0   1 2814.02  161.38
   3   0   1 2522.75  161.18
   3   0   1 2473.45  161.38
   3   0   1 2141.59  161.28
  -3   0  -1 2564.24  161.38
  -3   0  -2    0.60    2.10
   3   0   2   -0.10    2.30
  -3   0  -2    1.70    2.40
   3   0   2   -0.30    2.60
   3   0   2    1.80    2.00
   3   0   2    0.80    2.50
  -3   0  -2    1.20    1.90
  -3   0  -2    0.80    2.40
   3   0   2    0.20    1.20
  -3   0  -2    1.60    2.20
  -3   0  -2    0.70    1.20
  -3   0  -4    2.00    2.50
   3   0   4    0.00    3.80
  -3   0  -4   -0.60    2.20
  -3   0  -4    4.90    2.10
  -3   0  -4   -1.70    3.00
   3   0   4    1.90    1.90
   3   0   4    3.90    2.20
   3   0   4   -3.70    2.40
  -3   0  -4    1.80    3.00
  -3   0  -4    3.20    1.70
   3   0   5 6831.12  442.96
  -3   0  -6   -2.30    3.80
   3   0   6    0.60    2.50
  -3   0  -6    1.30    1.90
  -3   0  -6   -5.90    3.50
  -3   0  -6   -1.30    3.00
  -3   0  -6    0.00    2.60
  -3   0  -6    0.40    3.20
   3   0   6   -2.10    4.60
  -3   0  -6    2.20    2.00
   3   0   6    1.30    1.90
  -3   0  -7 2017.10  148.69
  -3   0  -7 2276.57  148.19
   3   0   7 2546.75  148.69
  -3   0  -7 2386.16  148.59
  -3   0  -7 2251.57  148.89
  -3   0  -7 2213.18  148.29
  -3   0  -8   -2.10    3.70
  -3   0  -8   -1.20    2.50
  -3   0  -8    5.50    1.90
   3   0   8    3.30    2.90
  -3   0  -8    0.20    3.10
  -3   0  -8   -1.20    4.00
  -3   0  -9  466.65   30.80
  -3   0  -9  484.95   30.80
  -3   0  -9  486.25   31.30
  -3   0  -9  386.76   31.40
  -3   0 -10   -5.20    3.70
  -3   0 -10   -1.90    4.20
  -3   0 -10   -2.20    4.60
  -3   0 -11    9.30    4.20
  -3   0 -11    8.50    4.50
  -3   0 -11   12.90    5.10
  -3   0 -11   11.20    5.00
   3   1 -11   19.40    5.90
   3   1 -11   16.70    4.20
   3   1 -11   17.50    5.80
   3  -1 -11   11.80    5.90
   3  -1 -11   12.50    3.60
   3  -1 -11   15.10    5.00
   3  -1 -11   15.60    4.90
   3   1 -10  858.51   57.89
   3   1 -10  944.51   56.89
   3   1 -10  856.61   57.79
   3  -1 -10  872.61   57.49
   3  -1 -10  832.22   56.59
   3  -1 -10  877.01   57.89
   3  -1 -10  784.22   56.99
   3   1  -9  158.28   13.40
   3   1  -9  170.98   13.60
   3   1  -9  163.98   11.80
   3  -1  -9  161.88   13.50
   3  -1  -9  144.99   10.90
   3  -1  -9  147.79   11.50
   3  -1  -9  150.68   12.90
   3   1  -8   88.69    7.40
   3   1  -8   92.39    8.60
  -3   1   8   92.89    6.90
   3   1  -8   99.09    9.20
  -3   1   8   71.49    6.80
   3  -1  -8   78.49    8.50
   3  -1  -8   89.89    6.70
   3  -1  -8   83.39    6.70
   3  -1  -8  101.49    7.10
  -3  -1   8   74.79    6.90
   3  -1  -8   97.39    8.80
   3  -1  -8   69.59    6.80
  -3   1   7  349.57   23.00
   3   1  -7  316.87   22.70
   3   1  -7  323.67   23.80
   3   1  -7  373.66   24.20
   3   1  -7  358.16   23.20
  -3   1   7  317.77   23.50
  -3  -1   7  396.26   23.10
   3  -1  -7  347.67   23.00
   3  -1  -7  306.67   22.90
   3  -1  -7  347.07   24.00
   3  -1  -7  363.36   23.80
   3   1  -6   77.59    7.00
   3   1  -6   57.69    5.10
   3   1  -6   76.99    6.60
  -3   1   6   54.69    5.40
  -3   1   6   61.49    4.90
  -3   1   6   60.19    5.90
   3   1  -6   72.19    5.40
  -3  -1   6   63.09    5.20
   3  -1  -6   56.59    6.10
   3  -1  -6   67.99    5.20
  -3  -1   6   62.29    6.00
   3  -1  -6   70.19    6.70
   3  -1  -6   55.49    5.40
  -3  -1   6   58.69    4.80
   3  -1  -6   65.89    5.10
   3  -1  -6   56.99    6.30
  -3   1   5 1020.50   70.89
  -3   1   5 1050.49   70.69
   3   1  -5 1031.00   71.09
   3   1  -5 1179.18   71.29
   3  -1  -5 1038.50   70.99
   3  -1  -5  982.30   70.69
   3  -1  -5 1150.68   71.19
  -3  -1   5 1171.08   70.49
   3  -1  -5 1071.89   70.59
  -3  -1   5 1163.18   70.69
   3   1  -4 2716.23  162.78
  -3   1   4 2664.33  162.58
   3   1  -4 2367.06  163.08
   3   1  -4 2541.05  163.08
  -3   1   4 2370.36  162.98
  -3   1   4 2340.67  162.88
   3   1  -4 2334.17  162.78
  -3   1   4 2565.64  162.68
   3  -1  -4 2793.52  163.08
   3  -1  -4 2424.46  162.98
   3  -1  -4 2445.86  162.98
  -3  -1   4 2825.12  162.78
  -3  -1   4 2534.05  162.98
  -3  -1   4 2274.47  162.58
   3  -1  -4 2420.36  162.58
  -3   1   3  357.16   19.80
  -3   1   3  275.77   20.80
   3  -1  -3  265.57   20.00
  -3  -1   3  300.07   19.60
   3  -1  -3  293.77   20.10
   3   1  -2  932.01   67.69
  -3   1   2 1014.20   67.69
   3   1  -2 1049.89   67.79
  -3   1   2 1014.50   67.49
  -3   1   2 1074.29   67.99
   3   1  -2 1052.59   67.59
  -3   1   2  965.40   67.39
   3   1  -2 1019.00   67.69
  -3   1   2 1062.49   67.59
  -3   1   2 1006.40   67.59
   3  -1  -2 1125.19   67.79
   3  -1  -2 1027.90   67.59
   3  -1  -2  995.10   67.69
  -3  -1   2  990.10   67.69
  -3  -1   2 1126.59   67.59
   3  -1  -2 1125.49   67.69
   3  -1  -2 1069.09   67.49
  -3  -1   2 1060.19   67.89
  -3   1   1   97.79    7.50
   3   1  -1  116.09    7.90
   3   1  -1   96.99    7.30
  -3   1   1  104.79    7.60
  -3   1   1   97.49    7.40
   3   1  -1  116.99    7.80
   3   1  -1  102.49    7.70
  -3   1   1  106.99    7.80
  -3   1   1  113.09    7.60
   3  -1  -1  100.79    7.90
   3  -1  -1  111.89    7.60
  -3  -1   1  115.99    7.80
  -3  -1   1   99.29    8.00
  -3  -1   1  110.49    7.20
  -3  -1   1   97.79    7.40
  -3  -1   1  108.49    7.60
   3  -1  -1  104.99    7.40
   3  -1  -1   95.39    7.40
   3  -1  -1   97.39    7.80
   3   1   1  124.99    8.50
   3   1   1  143.29    9.30
  -3   1  -1  121.89    9.20
  -3   1  -1  129.29    9.10
   3   1   1  124.09    9.40
  -3   1  -1  125.29    9.20
   3   1   1  125.49    9.10
   3   1   1  142.99    9.10
  -3   1  -1  122.69    9.30
  -3   1  -1  128.09    8.70
  -3   1  -1  120.89    8.90
   3  -1   1  143.59    9.30
  -3  -1  -1  131.09    9.30
  -3  -1  -1  127.69    9.30
  -3  -1  -1  128.79    9.30
   3  -1   1  130.19    9.10
   3  -1   1  124.69    8.90
  -3  -1  -1  128.39    9.00
   3  -1   1  125.89    8.70
  -3  -1  -1  123.09    9.20
   3  -1   1  133.09    9.10
   3  -1   1  125.39    9.20
  -3   1  -2  890.91   59.89
  -3   1  -2  963.50   59.89
   3   1   2  981.50   59.99
   3   1   2  947.91   59.99
  -3   1  -2  921.61   59.99
   3   1   2  943.81   59.99
   3   1   2  957.30   60.19
  -3   1  -2  904.61   59.99
   3   1   2  814.92   59.59
  -3   1  -2  830.22   59.79
   3  -1   2  857.41   59.89
   3  -1   2  999.40   59.79
  -3  -1  -2  931.41   59.99
  -3  -1  -2  960.10   59.99
   3  -1   2  863.81   59.99
   3  -1   2  843.32   59.89
   3  -1   2  952.90   59.99
  -3  -1  -2  908.61   59.59
  -3  -1  -2 1050.09   59.99
   3  -1   2  872.41   59.99
  -3  -1  -2  921.61   60.49
  -3   1  -3  596.14   38.40
   3   1   3  551.64   38.50
  -3   1  -3  613.84   38.20
   3   1   3  600.84   38.80
  -3   1  -3  575.84   38.50
  -3   1  -3  627.14   38.60
   3   1   3  601.54   38.50
  -3   1  -3  557.54   38.60
  -3   1  -3  569.44   38.40
  -3  -1  -3  560.54   38.40
  -3  -1  -3  613.34   38.10
   3  -1   3  605.34   38.30
  -3  -1  -3  668.03   38.60
   3  -1   3  565.14   38.50
  -3  -1  -3  550.34   38.40
   3  -1   3  561.34   38.70
  -3  -1  -3  592.44   38.70
   3  -1   3  593.94   38.40
   3  -1   3  540.45   38.40
  -3  -1  -3  580.24   38.50
   3   1   4 2344.67  146.79
  -3   1  -4 2001.80  146.69
  -3   1  -4 2376.46  146.69
   3  -1   4 2191.68  146.69
  -3  -1  -4 2393.26  146.79
   3  -1   4 2150.78  146.39
  -3  -1  -4 2322.97  146.59
   3   1   5 1535.45   99.29
  -3   1  -5 1560.74   99.09
  -3   1  -5 1672.93   99.39
  -3   1  -5 1438.76   99.59
  -3   1  -5 1298.67   98.99
  -3   1  -5 1369.36   99.49
  -3   1  -5 1657.43   99.29
   3   1   5 1658.83   99.69
  -3  -1  -5 1551.74   99.19
  -3  -1  -5 1534.15   99.69
   3  -1   5 1602.24   99.69
  -3  -1  -5 1332.77   99.09
   3  -1   5 1569.94   99.29
   3  -1   5 1456.35   99.19
  -3  -1  -5 1628.44   99.29
  -3   1  -6   53.29    5.70
  -3   1  -6   34.60    4.30
   3   1   6   51.29    6.30
   3   1   6   33.00    4.90
  -3   1  -6   38.00    5.00
  -3   1  -6   46.20    5.80
   3  -1   6   34.10    4.40
  -3  -1  -6   49.00    4.80
  -3  -1  -6   46.50    5.90
  -3  -1  -6   30.10    4.40
  -3   1  -7  412.16   27.90
   3   1   7  363.76   27.20
  -3   1  -7  385.16   26.90
  -3   1  -7  461.95   27.40
  -3   1  -7  385.36   26.90
  -3  -1  -7  436.26   27.20
  -3  -1  -7  390.76   27.70
  -3  -1  -7  377.56   26.70
  -3  -1  -7  359.36   26.90
   3  -1   7  429.86   27.30
  -3  -1  -7  456.95   27.40
  -3  -1  -7  394.96   26.80
  -3   1  -8   67.59    6.30
  -3   1  -8   80.69    7.40
  -3   1  -8   75.19    8.90
  -3   1  -8   73.49    6.70
   3   1   8   72.79    7.10
  -3   1  -8   86.69    7.60
  -3  -1  -8   91.29    7.90
   3  -1   8   68.99    7.00
  -3  -1  -8   82.19    6.30
  -3  -1  -8   84.59    7.20
  -3  -1  -8   73.39    8.40
  -3  -1  -8   66.99    6.20
  -3  -1  -8   60.09    7.60
  -3   1  -9  295.17   21.00
  -3   1  -9  309.47   21.30
  -3   1  -9  314.77   21.90
  -3  -1  -9  262.87   20.00
  -3  -1  -9  300.47   21.20
  -3  -1  -9  335.07   21.90
  -3  -1  -9  301.67   20.40
  -3   1 -10  618.04   40.80
  -3   1 -10  607.64   40.10
  -3   1 -10  583.64   39.80
  -3  -1 -10  580.34   40.00
  -3  -1 -10  632.94   40.90
  -3  -1 -10  553.74   39.90
  -3   1 -11   42.10    6.90
  -3   1 -11   42.00    6.90
  -3   1 -11   48.70    8.20
  -3  -1 -11   40.20    7.10
  -3  -1 -11   59.79    9.10
   3   2 -11    4.00    5.60
   3   2 -11    4.00    3.90
   3  -2 -11   -0.50    5.20
   3  -2 -11    1.90    3.10
   3  -2 -11    3.30    4.70
   3  -2 -11    4.60    4.50
   3   2 -10  130.89    9.80
   3   2 -10  127.29   11.80
   3   2 -10  123.09   11.40
   3  -2 -10  117.49    9.10
   3  -2 -10  122.29   11.00
   3  -2 -10  106.69    8.50
   3  -2 -10  130.29   12.30
   3  -2 -10  107.29    8.80
   3  -2 -10   92.59    8.50
   3  -2 -10  110.99   10.50
   3   2  -9    6.30    3.80
   3   2  -9    8.40    5.10
   3   2  -9    9.80    5.20
   3  -2  -9   12.20    2.90
   3  -2  -9    9.60    3.20
   3  -2  -9   10.70    2.60
   3  -2  -9   10.70    5.50
   3  -2  -9    7.60    4.40
   3  -2  -9   11.60    2.90
   3   2  -8   76.69    7.50
  -3   2   8   73.29    7.00
   3   2  -8   93.69    8.60
   3   2  -8   91.39    9.10
   3  -2  -8   85.89    8.10
   3  -2  -8   85.59    8.50
  -3  -2   8   72.39    6.90
   3  -2  -8   80.99    6.90
   3  -2  -8   81.39    6.70
   3  -2  -8   85.59    6.80
   3  -2  -8   90.79    8.90
  -3   2   7   28.00    5.30
   3   2  -7   49.80    6.40
   3   2  -7   52.39    6.90
   3   2  -7   25.70    4.70
  -3   2   7   36.80    5.30
   3  -2  -7   42.20    4.20
   3  -2  -7   42.00    4.80
   3  -2  -7   34.00    6.00
   3  -2  -7   39.80    6.40
  -3  -2   7   37.40    4.60
   3  -2  -7   38.30    4.80
   3  -2  -7   33.80    5.70
   3  -2  -7   29.80    4.40
   3   2  -6   40.40    4.40
   3   2  -6   40.00    5.90
  -3   2   6   25.40    5.10
   3   2  -6   27.30    5.40
   3  -2  -6   39.00    5.40
   3  -2  -6   26.30    4.80
  -3  -2   6   27.20    4.80
   3  -2  -6   24.30    3.70
   3  -2  -6   33.70    3.30
  -3   2   5   30.00    4.10
   3   2  -5   25.00    5.20
   3   2  -5   31.70    5.10
   3   2  -5   29.70    3.80
  -3   2   5   20.70    3.60
  -3   2   5   23.70    4.10
   3   2  -5   34.60    3.50
   3  -2  -5   30.20    4.40
   3  -2  -5   23.60    2.90
   3  -2  -5   39.30    4.50
   3  -2  -5   34.40    4.70
  -3  -2   5   28.70    3.50
   3  -2  -5   36.10    4.60
  -3  -2   5   30.90    4.50
   3  -2  -5   27.90    2.90
   3  -2  -5   36.70    2.90
   3  -2  -5   24.60    3.50
   3  -2  -5   35.80    4.30
  -3   2   4  877.71   51.19
   3   2  -4  703.53   50.99
   3   2  -4  741.83   51.39
   3   2  -4  736.63   51.29
   3   2  -4  938.41   50.99
  -3   2   4  754.12   50.99
  -3   2   4  686.53   50.99
   3  -2  -4  715.13   50.69
   3  -2  -4  909.51   51.19
   3  -2  -4  774.92   51.09
   3  -2  -4  733.03   50.99
   3  -2  -4  885.71   51.29
   3  -2  -4  697.33   50.79
  -3   2   3    5.00    2.10
   3   2  -3    6.90    2.10
  -3   2   3    7.60    2.40
   3   2  -3    3.60    2.70
   3   2  -3    5.60    2.80
  -3   2   3    6.30    2.00
   3   2  -3    7.30    2.10
   3  -2  -3    6.50    2.20
  -3  -2   3    6.40    2.20
  -3  -2   3    6.70    1.30
  -3  -2   3    6.40    2.40
   3  -2  -3    6.00    2.60
   3  -2  -3   10.70    2.30
   3  -2  -3    7.90    2.30
   3  -2  -3    4.40    1.60
   3  -2  -3    6.90    2.30
  -3  -2   3    6.70    1.20
  -3  -2   3    7.90    2.30
  -3   2   2  816.02   53.19
  -3   2   2  817.52   53.19
  -3   2   2  885.91   53.19
   3   2  -2  741.03   53.39
  -3   2   2  835.82   53.39
   3   2  -2  849.61   53.29
   3   2  -2  863.31   53.39
  -3   2   2  812.62   53.19
   3   2  -2  716.63   53.19
   3  -2  -2  843.52   53.19
   3  -2  -2  798.82   53.19
  -3  -2   2  771.82   53.29
  -3  -2   2  874.61   53.39
   3  -2  -2  832.62   53.39
  -3  -2   2  847.82   53.39
  -3  -2   2  784.62   53.09
  -3  -2   2  781.02   53.19
   3  -2  -2  829.92   53.19
   3   2  -1    6.50    2.00
  -3   2   1    3.90    0.90
  -3   2   1    3.30    2.00
  -3   2   1    3.00    1.70
  -3   2   1    5.90    1.90
   3   2  -1    4.20    2.00
  -3   2   1    4.70    2.20
   3   2  -1    2.90    2.40
   3  -2  -1    4.50    2.10
   3  -2  -1    5.70    2.00
   3  -2  -1    5.80    2.50
  -3  -2   1    8.30    1.90
  -3  -2   1    6.60    2.60
   3  -2  -1    4.30    2.00
   3  -2  -1    3.30    2.40
  -3  -2   1    5.70    1.60
  -3  -2   1    3.90    1.60
  -3  -2   1    3.90    2.40
   3   2   0 2730.53  177.18
   3   2   1    4.50    2.00
  -3   2  -1    4.10    2.10
  -3   2  -1    5.50    1.90
   3   2   1   13.80    2.90
  -3   2  -1    5.30    1.80
   3   2   1    6.10    2.20
   3   2   1    7.80    0.90
   3   2   1    4.20    2.00
  -3   2  -1    7.80    1.70
  -3   2  -1    5.00    2.70
  -3   2  -1    7.80    2.40
   3  -2   1    3.00    2.50
  -3  -2  -1   11.10    2.80
   3  -2   1    5.30    2.00
  -3  -2  -1    7.00    2.30
   3  -2   1    5.90    1.70
   3  -2   1    6.60    1.80
  -3  -2  -1    4.50    2.20
  -3  -2  -1    5.90    2.30
   3  -2   1    6.80    3.00
   3  -2   1    7.10    2.20
  -3  -2  -1    9.10    2.00
  -3   2  -2  866.01   55.19
  -3   2  -2  837.32   54.99
  -3   2  -2  798.52   55.09
  -3   2  -2  963.90   55.29
   3   2   2  879.91   55.39
  -3   2  -2  881.31   54.99
   3   2   2  917.91   54.99
  -3   2  -2  816.52   55.09
   3   2   2  791.92   55.09
   3  -2   2  903.01   55.19
  -3  -2  -2  731.13   55.09
   3  -2   2  860.11   54.99
   3  -2   2  810.82   55.09
   3  -2   2  826.42   54.99
   3  -2   2  812.12   55.09
  -3  -2  -2  923.71   54.99
   3  -2   2  766.42   55.09
  -3  -2  -2  869.51   55.29
  -3  -2  -2  792.52   55.09
  -3   2  -3    2.00    2.50
  -3   2  -3    4.20    2.10
   3   2   3    2.80    2.10
   3   2   3    9.10    3.30
  -3   2  -3    6.50    2.50
  -3   2  -3    7.30    2.90
   3   2   3    2.50    2.20
  -3   2  -3    4.90    1.90
  -3   2  -3    4.00    2.20
  -3  -2  -3    2.50    0.90
  -3  -2  -3    4.20    2.40
  -3  -2  -3    6.10    2.30
  -3  -2  -3    7.50    2.60
  -3  -2  -3    2.70    2.80
   3  -2   3    6.90    2.00
   3  -2   3    7.10    2.10
   3  -2   3    5.90    2.80
  -3  -2  -3   10.20    3.30
  -3  -2  -3    5.00    2.20
   3  -2   3    4.60    2.10
   3  -2   3    2.30    2.50
  -3   2  -4  997.20   65.99
  -3   2  -4 1031.30   65.79
   3   2   4  999.10   65.99
  -3   2  -4  874.81   66.19
  -3   2  -4 1107.09   66.09
  -3   2  -4  921.91   66.19
   3   2   4 1089.19   66.39
  -3  -2  -4 1064.89   66.39
   3  -2   4 1071.69   65.89
  -3  -2  -4 1042.50   65.99
  -3  -2  -4 1037.50   65.99
  -3  -2  -4 1042.70   66.09
   3  -2   4 1105.79   65.89
   3  -2   4  939.71   66.19
   3  -2   4 1043.60   66.09
  -3  -2  -4  918.31   65.99
  -3  -2  -4  909.71   65.99
   3   2   5   28.90    4.00
   3   2   5   47.50    5.40
  -3   2  -5   29.20    4.90
  -3   2  -5   31.10    4.50
  -3   2  -5   35.00    3.40
  -3   2  -5   43.10    5.60
   3   2   5   46.50    6.40
  -3   2  -5   22.70    3.80
  -3   2  -5   28.60    4.90
  -3  -2  -5   34.70    4.60
   3  -2   5   36.50    4.00
   3  -2   5   30.50    4.70
  -3  -2  -5   27.20    3.00
   3  -2   5   37.30    3.50
  -3  -2  -5   31.60    4.10
  -3  -2  -5   36.60    5.20
  -3   2  -6  172.68   12.80
  -3   2  -6  153.58   13.00
   3   2   6  163.48   12.50
  -3   2  -6  182.68   12.20
  -3   2  -6  200.08   13.40
   3   2   6  169.88   13.70
   3   2   6  183.68   12.30
  -3   2  -6  174.08   12.60
  -3  -2  -6  187.48   12.90
   3  -2   6  157.18   12.30
  -3  -2  -6  181.98   11.90
  -3  -2  -6  179.68   12.60
   3  -2   6  170.18   12.50
   3  -2   6  186.08   11.80
  -3  -2  -6  181.98   12.40
  -3  -2  -6  164.38   13.20
  -3   2  -7   13.70    3.90
  -3   2  -7    7.90    4.30
  -3   2  -7    6.70    2.50
   3   2   7    3.20    3.30
  -3   2  -7   11.60    3.70
   3  -2   7    4.40    3.40
  -3  -2  -7    5.90    2.50
  -3  -2  -7    2.80    4.00
  -3  -2  -7   10.50    3.50
  -3  -2  -7    8.80    3.90
  -3  -2  -7   10.70    2.30
  -3  -2  -7    3.40    2.80
  -3   2  -8   44.90    5.30
  -3   2  -8   36.70    7.50
  -3   2  -8   42.10    6.00
  -3   2  -8   54.69    6.40
  -3  -2  -8   35.60    5.00
   3  -2   8   40.70    5.50
  -3  -2  -8   54.59    5.60
  -3  -2  -8   39.90    7.40
  -3   2  -9    5.80    4.00
  -3   2  -9   11.50    4.50
  -3   2  -9   11.40    4.90
  -3   2  -9    8.10    2.60
  -3  -2  -9    4.10    2.50
  -3  -2  -9    5.20    4.20
  -3  -2  -9    6.80    2.90
  -3  -2  -9   10.60    4.60
  -3   2 -10  453.35   34.00
  -3   2 -10  469.55   34.30
  -3   2 -10  587.04   35.40
  -3  -2 -10  458.45   33.30
  -3  -2 -10  472.35   34.20
  -3  -2 -10  474.15   34.20
  -3  -2 -10  502.05   33.70
  -3  -2 -10  573.04   35.00
  -3  -2 -10  590.34   35.10
  -3   2 -11    1.60    4.10
  -3   2 -11    1.60    4.00
  -3  -2 -11    1.60    4.50
  -3  -2 -11   -1.60    3.80
  -3  -2 -11   -0.50    3.30
  -3  -2 -11   -2.50    4.20
  -3  -2 -11    4.70    5.00
   3   3 -11   10.30    4.60
   3  -3 -11   15.60    3.20
   3  -3 -11    3.70    4.60
   3  -3 -11   12.80    5.40
   3  -3 -11    7.50    4.70
   3   3 -10  474.25   31.60
   3   3 -10  453.05   31.70
   3  -3 -10  455.15   30.70
   3  -3 -10  449.76   31.40
   3  -3 -10  437.16   31.10
   3  -3 -10  432.26   30.00
   3   3  -9  232.38   16.90
   3   3  -9  219.28   16.70
   3   3  -9  244.48   16.00
  -3   3   9  196.28   15.20
   3  -3  -9  206.28   15.00
   3  -3  -9  222.58   16.20
   3  -3  -9  205.08   15.10
   3   3  -8   50.29    7.50
   3   3  -8   66.49    8.60
   3   3  -8   57.39    6.20
  -3   3   8   58.29    5.90
   3  -3  -8   52.69    7.00
   3  -3  -8   46.20    6.00
   3  -3  -8   63.79    5.00
   3  -3  -8   50.79    5.30
   3  -3  -8   52.59    7.30
  -3   3   7 1134.49   67.69
   3   3  -7  954.90   68.29
   3   3  -7 1072.39   67.89
   3   3  -7  998.30   68.39
   3  -3  -7  937.81   67.99
   3  -3  -7 1190.38   67.39
  -3  -3   7 1018.70   67.69
   3  -3  -7 1075.49   67.79
   3  -3  -7 1165.18   68.29
   3  -3  -7  952.60   67.39
   3  -3  -7  932.21   67.59
   3  -3  -7  990.00   67.49
   3   3  -6  109.29    7.40
   3   3  -6  107.79    9.30
   3   3  -6  100.29    8.30
   3   3  -6   99.39    9.10
  -3   3   6   89.29    8.10
  -3  -3   6  115.69    8.10
   3  -3  -6   93.69    8.20
   3  -3  -6   97.59    8.90
   3  -3  -6  121.89    7.60
   3  -3  -6   93.79    7.50
   3  -3  -6  125.39    8.30
   3  -3  -6  122.89    8.90
   3  -3  -6  105.59    8.30
  -3  -3   6   92.19    8.50
   3  -3  -6  129.29    9.00
   3  -3  -6  101.49    7.50
   3   3  -5 1573.74  113.39
  -3   3   5 1600.04  113.39
   3   3  -5 1799.52  113.79
   3   3  -5 1600.54  113.69
  -3   3   5 1764.22  113.39
   3  -3  -5 1638.44  113.19
   3  -3  -5 1891.41  113.89
   3  -3  -5 1821.82  113.49
   3  -3  -5 1581.74  113.09
   3  -3  -5 2064.49  113.59
  -3  -3   5 1842.32  113.39
   3   3  -4  996.60   61.89
  -3   3   4  966.00   61.49
   3   3  -4 1040.60   61.59
  -3   3   4  922.51   61.59
   3   3  -4  949.01   61.39
  -3   3   4  898.81   61.49
   3  -3  -4  910.91   61.49
   3  -3  -4 1055.59   61.79
   3  -3  -4  965.70   61.49
  -3  -3   4  925.41   61.39
   3  -3  -4  932.51   61.19
  -3  -3   4  905.11   61.49
  -3  -3   4  855.51   61.69
  -3  -3   4  883.21   61.19
   3  -3  -4  937.51   61.49
   3  -3  -4  986.10   61.39
   3  -3  -4  893.81   61.49
  -3   3   3 1668.93   99.89
  -3   3   3 1539.65   99.69
   3   3  -3 1612.94   99.69
  -3  -3   3 1597.04   99.59
   3  -3  -3 1415.56   99.59
   3  -3  -3 1282.17   99.59
   3  -3  -3 1455.55   99.69
  -3  -3   3 1659.13   99.69
  -3  -3   3 1504.25   99.69
   3  -3  -3 1604.64   99.69
   3   3  -2 2067.09  117.89
   3   3  -2 1771.02  117.79
  -3   3   2 1905.91  117.79
   3   3  -2 1654.03  117.89
   3   3  -2 2009.20  117.79
  -3   3   2 1737.83  117.69
  -3   3   2 1775.92  117.59
  -3   3   2 1786.92  117.69
   3  -3  -2 1789.72  117.69
  -3  -3   2 1909.71  117.79
   3  -3  -2 1600.34  117.59
  -3  -3   2 1781.72  117.79
   3  -3  -2 1851.01  117.79
  -3  -3   2 1870.61  117.89
   3  -3  -2 1886.71  117.79
   3  -3  -2 1671.93  117.59
  -3  -3   2 1745.73  117.69
   3   3  -1    8.10    2.60
   3   3  -1    6.10    1.90
  -3   3   1    6.30    2.20
   3   3  -1    5.00    2.00
  -3   3   1    6.00    2.10
  -3   3   1    3.50    1.90
  -3   3   1    4.50    1.10
  -3   3   1    2.20    1.60
  -3   3   1    4.50    2.60
   3   3  -1    4.50    2.00
  -3  -3   1    5.90    2.30
  -3  -3   1    5.90    1.90
   3  -3  -1    7.40    2.10
   3  -3  -1    3.60    2.20
   3  -3  -1    6.30    2.50
   3  -3  -1    3.80    1.70
  -3  -3   1    4.40    2.20
   3  -3  -1    4.20    1.00
   3   3   1    5.80    1.00
   3   3   1    7.30    3.00
   3   3   1    2.90    1.70
   3   3   1    5.70    2.40
  -3   3  -1    5.50    1.90
  -3   3  -1    6.10    2.40
   3   3   1    6.20    2.20
  -3   3  -1    4.80    1.90
  -3   3  -1    6.70    2.40
   3  -3   1    5.40    2.30
   3  -3   1    4.60    1.70
   3  -3   1    8.00    2.40
  -3  -3  -1    5.60    2.40
   3  -3   1    4.30    2.60
  -3  -3  -1   11.10    1.70
   3  -3   1    5.60    1.90
  -3  -3  -1    4.70    2.40
  -3  -3  -1    7.80    2.40
   3   3   2 1863.01  117.29
  -3   3  -2 1896.71  116.99
  -3   3  -2 1787.92  116.99
  -3   3  -2 1710.83  117.09
  -3   3  -2 1985.80  117.19
   3   3   2 1704.03  117.09
  -3   3  -2 1755.72  116.99
  -3  -3  -2 1721.53  117.09
   3  -3   2 1730.03  116.99
   3  -3   2 1890.51  116.99
  -3  -3  -2 1927.31  116.89
   3  -3   2 1709.93  116.99
   3  -3   2 1767.12  116.99
  -3  -3  -2 1675.83  116.99
  -3  -3  -2 1888.31  116.99
  -3  -3  -2 1706.53  117.09
  -3  -3  -2 1894.41  117.29
  -3   3  -3 1794.72  117.39
  -3   3  -3 1806.92  117.39
   3   3   3 1837.72  117.69
  -3   3  -3 1886.61  117.29
  -3   3  -3 1655.93  117.39
  -3   3  -3 1986.70  117.59
   3   3   3 1634.04  117.39
  -3  -3  -3 1875.91  117.69
  -3  -3  -3 2017.40  117.39
  -3  -3  -3 2010.50  117.29
  -3  -3  -3 1761.62  117.39
   3  -3   3 1715.63  117.39
   3  -3   3 1549.94  117.29
   3  -3   3 1941.41  117.29
  -3  -3  -3 1619.34  117.39
   3  -3   3 1795.12  117.29
  -3   3  -4  449.86   27.60
  -3   3  -4  386.26   28.50
   3  -3   4  418.36   27.90
  -3   3  -5 1878.01  137.09
  -3   3  -5 1846.72  137.09
  -3   3  -5 2180.28  136.89
  -3   3  -5 1925.31  136.69
   3   3   5 2400.96  137.39
   3  -3   5 2425.06  136.79
  -3  -3  -5 2118.49  136.49
  -3  -3  -5 1871.41  136.49
  -3  -3  -5 2295.47  136.79
  -3  -3  -5 2215.98  136.89
  -3  -3  -5 2323.97  136.99
  -3  -3  -5 1776.52  136.79
  -3   3  -6  134.19    9.50
  -3   3  -6  104.09    8.80
  -3   3  -6  101.69    9.60
  -3   3  -6  100.89   10.00
  -3   3  -6  137.39    9.50
   3   3   6  132.89   10.70
  -3  -3  -6  128.09    9.10
  -3  -3  -6  128.99    9.50
   3  -3   6  131.29    9.20
  -3  -3  -6  116.19    8.90
   3  -3   6  129.69    9.10
  -3  -3  -6  126.69    9.90
  -3  -3  -6   99.49    8.10
  -3  -3  -6   94.89    8.90
  -3  -3  -6  119.79    8.20
  -3   3  -7 1321.67   90.39
   3   3   7 1467.15   90.69
  -3   3  -7 1153.18   89.79
  -3   3  -7 1508.05   90.09
  -3   3  -7 1475.45   90.19
  -3  -3  -7 1495.85   89.99
  -3  -3  -7 1163.98   89.49
  -3  -3  -7 1356.76   89.49
  -3  -3  -7 1529.25   90.09
  -3  -3  -7 1290.47   90.19
   3  -3   7 1394.36   89.99
   3   3   8  125.39   14.00
  -3   3  -8  141.69   12.00
  -3   3  -8  163.78   12.10
  -3   3  -8  149.69   11.20
  -3  -3  -8  180.68   12.80
  -3  -3  -8  166.98   11.90
  -3  -3  -8  157.68   12.40
  -3  -3  -8  163.88   11.00
  -3   3  -9  378.76   25.80
  -3   3  -9  381.16   25.80
  -3   3  -9  379.16   26.50
  -3   3  -9  363.76   25.00
  -3  -3  -9  384.76   25.90
  -3  -3  -9  358.76   25.00
  -3   3 -10  291.57   21.70
  -3   3 -10  329.87   22.40
  -3   3 -10  329.77   22.80
  -3   3 -10  319.57   23.80
  -3  -3 -10  327.27   22.50
  -3  -3 -10  302.77   22.50
  -3  -3 -10  339.47   23.40
  -3  -3 -10  319.57   21.80
  -3  -3 -10  344.17   23.20
  -3   3 -11   15.70    7.70
  -3   3 -11   36.20    6.00
  -3  -3 -11   43.40    5.40
  -3  -3 -11   28.60    5.20
  -3  -3 -11   42.80    7.90
  -3  -3 -11   37.20    7.20
  -3  -3 -11   47.20    7.50
   3   4 -11  109.39   10.90
   3   4 -11  123.79   12.00
   3  -4 -11  121.49   12.30
   3  -4 -11  111.69    9.30
   3  -4 -11  121.89    9.20
   3  -4 -11  115.09   10.80
   3  -4 -11  128.49   11.00
   3   4 -10    8.90    5.40
   3   4 -10    9.00    5.40
   3   4 -10   10.00    4.40
   3  -4 -10   -1.30    3.10
   3  -4 -10    6.40    5.10
   3  -4 -10    1.00    4.90
   3  -4 -10    4.50    2.70
   3   4  -9 1445.26   85.39
   3   4  -9 1379.16   85.99
  -3   4   9 1186.08   84.89
   3   4  -9 1283.77   85.89
   3  -4  -9 1337.77   84.79
   3  -4  -9 1222.48   84.99
   3  -4  -9 1245.08   85.29
  -3   4   8   11.50    3.70
   3   4  -8   17.70    3.90
   3  -4  -8   13.70    3.70
   3  -4  -8   12.40    2.50
   3  -4  -8   14.20    3.20
   3  -4  -8    9.50    2.50
   3  -4  -8    8.90    4.40
   3  -4  -8   10.00    3.00
   3  -4  -8   19.30    3.90
   3  -4  -8   11.10    2.40
   3  -4  -8   13.00    3.80
   3   4  -7 2618.54  166.08
  -3   4   7 2362.36  165.38
   3   4  -7 2419.06  165.58
   3   4  -7 2515.85  165.98
   3  -4  -7 2964.20  165.58
   3  -4  -7 2372.36  165.68
   3  -4  -7 2581.74  165.18
   3  -4  -7 2433.26  165.48
   3  -4  -7 2768.82  165.58
   3  -4  -7 2714.23  165.18
   3  -4  -7 2374.26  165.18
  -3  -4   7 2438.36  165.38
   3  -4  -7 2513.05  165.58
   3   4  -6   14.20    3.60
   3   4  -6   15.70    3.90
  -3   4   6   10.20    3.30
   3   4  -6   15.40    2.50
   3   4  -6   15.60    3.30
   3  -4  -6   12.80    2.50
  -3  -4   6   13.10    2.50
   3  -4  -6   14.30    2.70
   3  -4  -6   11.90    1.90
   3  -4  -6    9.60    3.10
   3  -4  -6   15.90    3.10
   3  -4  -6   11.80    3.90
   3  -4  -6   13.30    2.20
   3  -4  -6   13.50    3.50
   3   4  -5 3519.75  244.48
   3   4  -5 3901.11  244.58
  -3   4   5 3578.54  244.08
   3   4  -5 3893.41  244.18
   3   4  -5 3801.12  243.98
   3   4  -5 3583.54  244.28
   3  -4  -5 3598.94  243.88
   3  -4  -5 4146.39  244.18
  -3  -4   5 4277.47  243.98
   3  -4  -5 3589.94  244.18
  -3  -4   5 4067.29  243.98
   3  -4  -5 3964.60  244.28
   3  -4  -5 3652.33  244.18
   3  -4  -5 3710.23  244.58
  -3  -4   5 3406.66  244.38
  -3  -4   5 3503.55  244.28
  -3   4   4   45.00    4.80
   3   4  -4   49.00    5.40
   3   4  -4   50.09    6.00
   3   4  -4   72.79    5.00
   3   4  -4   70.49    4.90
  -3   4   4   72.49    5.40
  -3   4   4   57.59    5.30
   3  -4  -4   47.70    4.10
  -3  -4   4   58.99    5.00
   3  -4  -4   61.29    5.50
   3  -4  -4   45.20    4.90
  -3  -4   4   64.59    4.70
  -3  -4   4   50.29    5.70
   3  -4  -4   79.09    7.20
  -3  -4   4   69.89    5.20
   3  -4  -4   50.89    4.90
   3  -4  -4   68.59    5.30
  -3   4   3 2747.12  175.68
  -3   4   3 2546.95  175.78
   3   4  -3 2823.32  175.68
   3   4  -3 2703.83  175.98
   3   4  -3 2746.93  175.98
  -3   4   3 2949.00  175.88
   3   4  -3 2633.04  175.78
   3  -4  -3 2664.83  175.68
  -3  -4   3 2797.72  175.78
   3  -4  -3 2866.21  175.78
  -3  -4   3 2546.95  175.68
   3  -4  -3 2857.71  175.88
   3  -4  -3 2400.56  175.58
  -3  -4   3 2574.24  175.88
  -3  -4   3 2752.12  175.58
   3   4  -2   12.90    2.90
  -3   4   2   11.70    2.50
   3   4  -2   12.20    2.60
   3   4  -2    9.90    2.40
   3   4  -2    8.60    2.50
  -3   4   2   10.80    2.40
  -3   4   2    9.20    2.50
   3   4  -2    8.20    1.90
  -3   4   2   12.20    2.00
  -3  -4   2   11.20    2.60
   3  -4  -2    9.60    2.70
   3  -4  -2    8.20    1.50
  -3  -4   2    7.10    2.30
   3  -4  -2   13.70    3.00
  -3  -4   2   10.20    2.70
   3  -4  -2    9.60    1.70
   3  -4  -2    5.50    1.80
  -3  -4   2    9.90    1.50
   3  -4  -2   11.10    2.40
  -3   4   1   89.69    6.40
  -3   4   1   76.19    5.80
  -3   4   1   91.49    5.80
   3   4  -1   74.89    6.70
  -3   4   1   99.49    7.10
   3   4  -1   87.79    6.20
  -3   4   1   80.59    6.50
   3   4  -1   81.39    6.20
  -3   4   1   77.99    6.20
   3   4  -1   75.69    6.40
   3   4  -1   83.79    6.30
  -3  -4   1   76.69    6.60
   3  -4  -1   83.09    5.80
  -3  -4   1   81.49    6.10
   3  -4  -1   90.49    6.60
  -3  -4   1   73.39    6.50
   3  -4  -1   85.69    6.60
   3  -4  -1   82.99    6.70
  -3  -4   1   86.29    6.30
  -3  -4   1   79.49    5.90
   3   4   0   42.60    4.00
   3   4   0   56.09    4.70
  -3   4   0   42.60    5.10
  -3   4   0   46.20    4.40
  -3   4   0   43.60    4.10
   3   4   0   45.20    3.80
   3   4   0   48.40    5.10
  -3   4   0   42.10    3.90
  -3  -4   0   55.99    5.00
  -3  -4   0   41.50    3.80
   3  -4   0   51.39    4.80
   3  -4   0   45.50    3.90
  -3  -4   0   51.79    4.60
  -3  -4   0   50.49    4.50
   3  -4   0   44.40    4.30
   3  -4   0   49.00    4.70
  -3  -4   0   45.30    4.30
   3   4   1  105.59    8.60
  -3   4  -1  112.69    7.80
   3   4   1  112.19    7.30
   3   4   1  105.89    8.10
  -3   4  -1  101.79    8.20
  -3   4  -1  109.99    8.10
   3   4   1  126.99    7.50
  -3   4  -1  112.19    7.70
  -3   4  -1  112.69    7.70
   3   4   1  102.89    8.20
   3  -4   1  100.09    8.20
   3  -4   1  101.09    8.00
  -3  -4  -1   99.89    8.20
  -3  -4  -1  104.19    8.20
   3  -4   1  114.79    7.80
  -3  -4  -1  111.49    7.50
   3  -4   1  115.99    8.20
  -3  -4  -1  103.99    7.90
  -3  -4  -1  106.09    8.40
  -3   4  -2    9.10    2.20
  -3   4  -2    6.40    2.70
  -3   4  -2    6.10    2.10
  -3   4  -2    9.80    2.80
  -3   4  -2    6.20    2.30
   3   4   2    9.00    1.30
   3   4   2    7.50    3.30
   3   4   2    6.10    2.30
  -3  -4  -2    6.90    1.80
  -3  -4  -2    7.00    2.80
  -3  -4  -2    5.90    2.70
  -3  -4  -2    5.70    2.30
  -3  -4  -2    1.00    3.70
   3  -4   2    9.60    2.30
   3  -4   2    7.80    2.60
  -3  -4  -2   10.20    2.70
   3  -4   2    6.10    2.00
   3  -4   2    9.50    2.70
  -3   4  -3 3248.48  191.68
  -3   4  -3 3049.79  191.48
  -3   4  -3 3089.29  191.58
   3   4   3 2938.01  191.58
   3   4   3 3024.50  191.78
  -3   4  -3 2849.31  191.38
  -3   4  -3 2866.51  191.58
  -3   4  -3 2826.52  191.48
  -3  -4  -3 3199.68  191.28
  -3  -4  -3 2790.62  191.48
  -3  -4  -3 2911.01  191.48
  -3  -4  -3 3026.30  191.78
   3  -4   3 3125.49  191.38
  -3  -4  -3 2755.02  191.48
   3  -4   3 2742.43  191.38
   3  -4   3 2800.82  191.48
   3  -4   3 2893.21  191.38
   3   4   4   78.09    7.50
  -3   4  -4   82.79    6.80
  -3   4  -4   79.39    6.60
  -3   4  -4   76.79    6.70
  -3   4  -4   65.39    6.60
  -3   4  -4   71.59    5.90
  -3  -4  -4   76.79    5.20
   3  -4   4   76.19    5.70
   3  -4   4   75.59    6.60
   3  -4   4   81.69    6.20
  -3  -4  -4   69.19    6.20
   3  -4   4   75.39    6.20
  -3  -4  -4   82.89    8.00
  -3  -4  -4   57.29    6.60
  -3   4  -5 3891.51  248.38
  -3   4  -5 3913.91  248.08
  -3   4  -5 3412.56  248.18
  -3   4  -5 3869.71  248.38
   3   4   5 4074.59  248.58
  -3  -4  -5 3861.31  248.08
  -3  -4  -5 3978.50  248.58
  -3  -4  -5 3683.03  247.98
   3  -4   5 3669.33  247.78
   3  -4   5 3716.73  248.08
  -3  -4  -5 3736.03  247.68
   3  -4   5 4046.50  247.98
  -3   4  -6    7.00    3.90
   3   4   6    4.90    5.00
  -3   4  -6    7.70    3.20
  -3   4  -6    5.00    3.70
  -3   4  -6    5.10    2.60
  -3   4  -6    3.80    3.50
  -3  -4  -6    5.70    1.70
  -3  -4  -6    5.00    3.20
  -3  -4  -6    8.10    3.30
  -3  -4  -6    4.10    2.50
  -3  -4  -6    6.40    3.10
  -3   4  -7 2624.14  186.08
  -3   4  -7 2774.02  185.88
  -3   4  -7 3110.19  185.78
   3   4   7 3272.67  186.48
  -3  -4  -7 2964.10  185.68
   3  -4   7 2965.60  185.78
  -3  -4  -7 3018.90  185.78
  -3  -4  -7 2464.15  185.68
  -3  -4  -7 2770.62  185.28
  -3  -4  -7 2601.14  185.88
  -3   4  -8   22.80    3.70
  -3   4  -8   32.70    6.00
  -3   4  -8   34.10    5.70
  -3  -4  -8   25.20    4.80
  -3  -4  -8   26.90    4.80
  -3  -4  -8   28.60    4.20
  -3  -4  -8   35.30    6.50
  -3  -4  -8   20.40    3.60
  -3  -4  -8   16.70    2.70
  -3   4  -9  987.80   58.89
  -3   4  -9  853.41   58.89
  -3   4  -9  891.91   59.59
  -3  -4  -9  811.72   58.49
  -3  -4  -9  875.71   58.99
  -3  -4  -9  832.22   58.19
  -3  -4  -9  958.50   58.19
  -3  -4  -9  914.51   58.89
  -3   4 -10    3.00    5.00
  -3   4 -10    2.40    2.60
  -3   4 -10   -2.60    4.40
  -3  -4 -10   -5.10    2.60
  -3  -4 -10   -4.00    4.20
  -3  -4 -10   -0.20    3.70
  -3  -4 -10   -6.10    6.80
  -3  -4 -10   -1.40    3.00
  -3  -4 -10    0.00    4.40
  -3   4 -11   65.49    9.40
  -3   4 -11   77.69    9.00
  -3  -4 -11   78.19    9.00
  -3  -4 -11   65.89    6.20
  -3  -4 -11   51.89    7.50
  -3  -4 -11   53.29    8.00
  -3  -4 -11   55.19    8.40
   3   5 -11   14.40    6.00
   3   5 -11    6.30    5.00
   3   5 -11   13.30    5.70
   3  -5 -11    8.80    4.60
   3  -5 -11   10.00    6.00
   3  -5 -11   12.10    2.70
   3  -5 -11    7.20    3.10
   3  -5 -11    7.20    4.80
   3   5 -10  840.52   52.59
   3   5 -10  812.52   53.39
   3  -5 -10  814.42   51.69
   3  -5 -10  719.73   52.19
   3  -5 -10  802.72   52.99
   3  -5 -10  762.62   52.19
   3  -5 -10  766.22   52.99
  -3   5   9   36.00    5.80
   3   5  -9   31.70    6.10
   3   5  -9   27.50    6.10
   3  -5  -9   43.80    4.70
   3  -5  -9   22.70    4.30
   3  -5  -9   29.70    4.80
   3  -5  -9   44.90    6.10
   3  -5  -9   32.80    4.20
  -3   5   8  234.58   16.10
   3   5  -8  229.28   17.10
   3   5  -8  232.38   16.40
   3   5  -8  204.88   17.10
   3  -5  -8  208.58   15.20
   3  -5  -8  250.77   16.80
   3  -5  -8  240.98   16.30
   3  -5  -8  195.48   15.40
   3  -5  -8  218.78   16.10
   3  -5  -8  224.58   15.50
   3  -5  -8  247.78   16.00
   3  -5  -8  221.58   16.10
   3   5  -7  196.58   13.10
   3   5  -7  152.98   13.70
  -3   5   7  167.78   12.70
   3   5  -7  180.28   13.70
   3  -5  -7  180.28   11.80
   3  -5  -7  167.58   12.70
   3  -5  -7  147.79   12.70
   3  -5  -7  168.08   12.10
   3  -5  -7  187.98   13.40
   3   5  -6  227.48   16.30
   3   5  -6  212.18   15.60
   3   5  -6  224.98   14.80
  -3   5   6  220.98   15.40
   3   5  -6  212.88   16.10
   3  -5  -6  202.98   15.20
   3  -5  -6  250.97   15.90
   3  -5  -6  231.08   14.80
   3  -5  -6  215.58   15.30
   3  -5  -6  207.88   15.10
   3   5  -5 1698.63  104.19
   3   5  -5 1552.24  103.79
   3   5  -5 1564.64  104.39
  -3   5   5 1804.42  104.09
   3   5  -5 1802.02  104.09
   3   5  -5 1518.35  104.39
   3  -5  -5 1432.86  103.99
   3  -5  -5 1476.15  103.89
  -3  -5   5 1504.05  104.29
   3  -5  -5 1423.66  103.59
   3  -5  -5 1500.15  103.89
   3  -5  -5 1892.21  104.19
   3   5  -4 1500.25   97.99
  -3   5   4 1479.65   97.99
   3   5  -4 1345.07   98.29
   3   5  -4 1436.76   98.29
  -3   5   4 1584.84   98.09
   3   5  -4 1468.45   98.09
   3  -5  -4 1538.45   97.99
   3  -5  -4 1451.05   97.79
   3  -5  -4 1585.54   98.09
  -3  -5   4 1719.53   97.99
   3  -5  -4 1478.55   98.29
   3  -5  -4 1646.34   97.99
  -3  -5   4 1281.97   98.09
  -3  -5   4 1550.94   98.19
   3   5  -3 1193.38   69.19
  -3   5   3 1167.68   69.09
   3   5  -3 1068.19   68.89
  -3   5   3 1051.99   68.89
  -3   5   3 1108.09   68.99
   3   5  -3 1090.49   68.99
   3   5  -3  881.41   68.99
   3  -5  -3 1120.39   69.09
   3  -5  -3 1108.79   68.99
   3  -5  -3 1089.99   68.89
  -3  -5   3 1117.49   68.99
   3  -5  -3  909.81   68.99
  -3  -5   3 1013.40   69.09
  -3  -5   3 1068.89   68.99
  -3  -5   3 1052.39   68.89
   3  -5  -3 1012.80   68.69
   3  -5  -3  918.41   68.89
  -3   5   2 2948.00  196.18
  -3   5   2 3158.58  196.28
  -3   5   2 2784.22  196.08
   3   5  -2 3089.59  196.28
   3   5  -2 3043.70  196.38
   3   5  -2 2977.40  196.08
   3   5  -2 3174.08  196.28
   3   5  -2 3202.58  196.28
  -3  -5   2 3147.89  196.28
   3  -5  -2 2592.94  195.88
   3  -5  -2 2933.31  196.28
   3  -5  -2 3174.58  196.28
  -3  -5   2 2988.70  196.28
  -3  -5   2 3006.90  195.98
  -3  -5   2 3150.58  196.28
   3  -5  -2 2982.20  195.98
   3  -5  -2 3034.10  196.18
  -3   5   1  468.45   30.20
   3   5  -1  465.45   30.00
  -3   5   1  480.95   29.90
  -3   5   1  437.56   30.20
   3   5  -1  460.75   30.00
   3   5  -1  475.65   30.30
   3   5  -1  411.46   30.30
  -3   5   1  428.26   30.00
  -3   5   1  451.85   30.20
  -3   5   1  447.16   29.80
   3   5  -1  459.65   30.20
  -3  -5   1  454.85   29.90
  -3  -5   1  461.45   30.10
   3  -5  -1  523.95   30.20
   3  -5  -1  472.75   29.90
   3  -5  -1  436.36   30.10
   3  -5  -1  449.46   30.30
  -3  -5   1  433.16   30.20
  -3  -5   1  464.85   30.40
  -3   5  -1  390.26   25.70
  -3   5  -1  381.86   25.70
   3   5   1  382.16   25.50
   3   5   1  380.86   26.30
  -3   5  -1  384.06   25.90
  -3   5  -1  366.16   25.60
  -3   5  -1  383.36   26.00
   3   5   1  378.66   25.40
   3   5   1  399.06   26.00
   3  -5   1  387.46   25.90
   3  -5   1  403.36   25.70
  -3  -5  -1  404.06   25.90
  -3  -5  -1  398.16   26.10
  -3  -5  -1  397.16   25.80
  -3  -5  -1  382.26   25.40
  -3  -5  -1  421.46   25.50
   3  -5   1  393.26   25.80
  -3  -5  -1  384.56   25.80
   3  -5   1  384.26   25.90
  -3   5  -2 2727.83  187.48
  -3   5  -2 3197.68  187.38
  -3   5  -2 2862.91  187.48
  -3   5  -2 2813.32  187.38
  -3   5  -2 2948.10  187.28
   3   5   2 2920.11  187.48
   3   5   2 3039.90  187.78
  -3   5  -2 2945.41  187.38
   3   5   2 2631.14  186.98
  -3  -5  -2 2837.82  187.58
   3  -5   2 3044.00  187.38
  -3  -5  -2 2815.22  187.38
  -3  -5  -2 2703.63  186.98
  -3  -5  -2 2984.60  187.38
   3  -5   2 3042.40  187.38
   3  -5   2 2774.32  187.38
   3  -5   2 2756.12  187.38
  -3  -5  -2 2877.51  187.38
  -3  -5  -2 2909.61  187.08
  -3   5  -3 1231.58   73.49
  -3   5  -3 1100.69   73.29
   3   5   3 1131.69   73.69
  -3   5  -3 1190.58   73.29
  -3   5  -3 1090.99   73.29
  -3   5  -3 1152.18   73.19
  -3   5  -3 1122.69   73.39
   3  -5   3 1044.20   73.09
  -3  -5  -3 1043.40   72.89
  -3  -5  -3 1105.99   73.19
  -3  -5  -3 1213.78   73.69
  -3  -5  -3 1002.30   72.79
   3  -5   3 1012.20   73.19
   3  -5   3 1169.38   73.19
   3  -5   3 1228.78   73.19
  -3   5  -4 1571.64   97.99
  -3   5  -4 1402.96   97.89
  -3   5  -4 1529.85   97.69
   3   5   4 1561.54   98.19
  -3   5  -4 1507.35   97.79
  -3   5  -4 1438.86   97.89
  -3   5  -4 1608.94   97.79
   3  -5   4 1547.05   97.59
   3  -5   4 1348.17   97.59
  -3  -5  -4 1482.85   97.69
  -3  -5  -4 1555.14   98.09
  -3  -5  -4 1396.96   97.29
  -3  -5  -4 1497.85   97.69
  -3  -5  -4 1544.05   97.49
   3   5   5 2171.88  128.49
  -3   5  -5 1835.62  128.19
  -3   5  -5 2083.99  127.99
  -3   5  -5 1936.31  128.19
  -3   5  -5 1759.62  127.89
   3  -5   5 2232.68  127.89
  -3  -5  -5 1620.14  127.99
  -3  -5  -5 2007.10  127.99
   3  -5   5 2025.60  127.99
  -3  -5  -5 1931.51  127.79
   3  -5   5 1914.51  127.89
  -3  -5  -5 2087.19  128.49
   3  -5   5 1957.60  127.59
  -3  -5  -5 1954.50  127.49
  -3   5  -6  346.77   23.50
   3   5   6  347.27   23.70
  -3   5  -6  356.26   23.10
  -3   5  -6  359.76   24.10
  -3   5  -6  313.07   23.00
  -3  -5  -6  308.87   23.10
  -3  -5  -6  333.37   22.70
  -3  -5  -6  329.77   22.20
   3  -5   6  344.07   23.00
  -3  -5  -6  341.57   23.10
   3   5   7  333.67   21.80
  -3   5  -7  264.47   21.10
  -3   5  -7  290.77   20.50
  -3   5  -7  311.17   20.50
   3  -5   7  282.37   20.50
  -3  -5  -7  309.67   20.20
  -3  -5  -7  283.37   20.50
  -3  -5  -7  267.47   20.60
  -3  -5  -7  306.17   20.60
  -3  -5  -7  299.47   19.50
  -3   5  -8  282.97   18.20
  -3   5  -8  256.07   18.10
  -3   5  -8  244.28   18.90
  -3  -5  -8  239.68   17.80
  -3  -5  -8  232.48   17.80
  -3  -5  -8  243.28   18.20
  -3  -5  -8  254.87   18.30
  -3  -5  -8  250.27   17.00
  -3  -5  -8  256.97   17.70
  -3  -5  -8  268.87   17.00
  -3   5  -9  227.28   16.90
  -3   5  -9  205.78   16.80
   3   5   9  222.08   18.50
  -3   5  -9  274.97   18.20
  -3  -5  -9  235.98   17.10
  -3  -5  -9  199.28   15.80
  -3  -5  -9  237.08   16.40
  -3  -5  -9  195.28   15.50
  -3  -5  -9  257.87   16.80
  -3  -5  -9  258.17   16.80
  -3   5 -10  640.84   40.90
  -3   5 -10  670.33   42.00
  -3   5 -10  591.04   41.10
  -3  -5 -10  608.84   40.70
  -3  -5 -10  627.04   41.30
  -3  -5 -10  598.84   41.20
  -3  -5 -10  535.05   40.50
  -3   5 -11   19.30    5.70
  -3   5 -11   13.70    5.70
  -3   5 -11   16.40    4.60
  -3  -5 -11   19.70    4.90
  -3  -5 -11   18.00    4.40
  -3  -5 -11   16.80    3.50
  -3  -5 -11   11.60    3.40
  -3  -5 -11   18.80    4.90
  -3  -5 -11   14.80    4.30
   3   6 -11    6.20    5.50
   3   6 -11    4.30    5.10
   3   6 -11   -0.80    5.50
   3  -6 -11   -4.00    5.30
   3  -6 -11    5.00    4.70
   3  -6 -11   -0.90    3.30
   3  -6 -11    0.80    4.30
  -3   6  10  203.98   14.70
   3   6 -10  177.78   16.00
   3   6 -10  198.18   15.10
   3   6 -10  214.58   16.40
   3  -6 -10  224.48   15.00
   3  -6 -10  188.98   14.80
   3  -6 -10  167.48   14.30
   3  -6 -10  193.68   15.60
   3  -6 -10  178.08   13.30
   3   6  -9   30.20    6.10
   3   6  -9   27.70    5.20
   3   6  -9   28.70    6.00
   3  -6  -9   24.20    4.30
   3  -6  -9   34.50    6.70
   3  -6  -9   26.10    4.80
   3  -6  -9   28.20    4.60
   3   6  -8   81.39    9.50
  -3   6   8   85.99    8.00
   3   6  -8   80.59    9.20
   3   6  -8   73.29    8.40
   3  -6  -8   79.99    6.40
   3  -6  -8   82.59    8.00
   3  -6  -8   82.39    7.60
   3  -6  -8   93.99    8.20
   3  -6  -8   84.39    8.90
   3   6  -7  181.68   14.00
   3   6  -7  164.58   14.50
   3   6  -7  208.48   14.90
  -3   6   7  201.28   13.90
   3  -6  -7  171.28   13.20
   3  -6  -7  203.68   13.70
   3  -6  -7  174.98   12.80
   3  -6  -7  175.18   14.10
   3  -6  -7  182.08   14.10
  -3  -6   7  213.58   12.90
   3   6  -6    3.40    4.00
  -3   6   6    8.70    3.70
   3   6  -6    3.10    3.20
   3   6  -6    0.10    3.70
   3  -6  -6    3.20    3.20
   3  -6  -6    2.10    2.50
   3  -6  -6    6.90    5.10
  -3  -6   6    7.30    2.40
   3  -6  -6    0.90    2.30
   3  -6  -6    8.60    3.30
   3   6  -5  408.06   29.70
   3   6  -5  438.86   29.10
   3   6  -5  445.66   29.40
   3   6  -5  399.26   29.30
  -3   6   5  503.25   29.30
  -3  -6   5  381.46   29.50
  -3  -6   5  476.15   29.20
   3  -6  -5  462.45   29.20
   3  -6  -5  415.16   28.80
   3  -6  -5  382.36   29.00
   3  -6  -5  498.45   29.20
  -3   6   4  932.71   62.59
   3   6  -4  948.01   62.69
  -3   6   4 1003.60   62.79
   3   6  -4  912.61   62.99
  -3   6   4  961.10   62.59
   3  -6  -4  958.60   62.59
   3  -6  -4  826.82   62.29
  -3  -6   4 1022.10   62.59
   3  -6  -4  980.20   62.69
   3  -6  -4  975.00   62.69
  -3  -6   4  939.11   62.49
  -3  -6   4 1026.30   63.29
   3  -6  -4  971.00   62.59
  -3   6   3  435.26   26.20
  -3   6   3  370.26   26.00
   3   6  -3  416.66   26.40
   3   6  -3  380.56   26.20
   3   6  -3  422.06   26.20
   3   6  -3  407.96   26.20
  -3   6   3  353.06   26.10
  -3  -6   3  371.46   26.00
   3  -6  -3  392.66   26.10
   3  -6  -3  432.26   26.10
   3  -6  -3  334.37   25.60
  -3  -6   3  409.26   25.60
   3  -6  -3  375.26   25.90
  -3  -6   3  429.86   26.10
   3  -6  -3  380.06   26.10
  -3  -6   3  392.36   26.50
   3  -6  -3  357.76   26.00
  -3  -6   3  389.26   25.90
  -3   6   2 1467.55  102.19
  -3   6   2 1483.95  102.49
   3   6  -2 1642.64  102.59
   3   6  -2 1602.14  102.69
  -3   6   2 1446.26  102.39
   3   6  -2 1590.34  102.39
   3   6  -2 1730.93  102.59
  -3  -6   2 1508.55  102.59
   3  -6  -2 1594.94  102.59
   3  -6  -2 1637.94  102.59
  -3  -6   2 1651.73  102.59
  -3  -6   2 1554.54  102.59
  -3  -6   2 1515.25  102.19
   3  -6  -2 1686.73  102.59
   3  -6  -2 1513.05  102.19
   3   6  -1   89.19    7.00
  -3   6   1   83.09    6.90
   3   6  -1   98.69    7.10
   3   6  -1   91.39    6.80
  -3   6   1   89.89    6.50
   3   6  -1   94.09    7.30
  -3   6   1   80.29    7.00
   3   6  -1   92.39    6.70
  -3   6   1  105.29    7.40
  -3  -6   1   85.69    6.60
  -3  -6   1   93.39    7.00
  -3  -6   1   93.89    7.60
   3  -6  -1   91.39    7.40
   3  -6  -1   94.39    6.50
   3  -6  -1   82.79    7.00
  -3  -6   1   87.79    6.90
   3  -6  -1   85.59    7.20
  -3   6   0 1659.13  110.69
   3   6   0 1675.23  110.49
  -3   6   0 1687.53  110.59
  -3   6   0 1643.64  110.69
   3   6   0 1659.83  110.79
   3   6   0 1698.33  110.89
  -3   6   0 1779.82  110.89
  -3   6   0 1769.52  110.49
  -3   6   0 1682.63  110.79
  -3  -6   0 1666.93  110.59
  -3  -6   0 1781.32  110.99
  -3  -6   0 1668.33  110.49
   3  -6   0 1719.63  110.69
   3  -6   0 1855.51  110.59
  -3  -6   0 1681.93  110.79
   3  -6   0 1622.44  110.69
   3  -6   0 1699.73  110.79
  -3  -6   0 1686.73  110.69
   3   6   1   87.89    6.00
  -3   6  -1   76.39    6.40
  -3   6  -1   77.29    6.60
  -3   6  -1   84.09    6.50
  -3   6  -1   95.99    6.40
  -3   6  -1   83.99    7.20
  -3   6  -1   86.49    6.90
   3   6   1   80.99    6.70
   3   6   1   75.59    7.70
   3   6   1   88.69    6.90
   3   6   1   81.79    6.80
  -3  -6  -1   92.09    7.10
  -3  -6  -1   84.99    6.50
   3  -6   1   82.09    7.00
   3  -6   1   89.09    6.40
   3  -6   1   83.19    6.70
   3  -6   1   77.89    7.00
  -3  -6  -1   81.19    6.60
  -3  -6  -1   80.69    6.70
  -3  -6  -1   81.69    6.00
   3   6   2 1833.92  105.49
   3   6   2 1857.21  105.19
  -3   6  -2 1490.05  104.79
   3   6   2 1497.95  104.49
  -3   6  -2 1360.16  105.89
  -3   6  -2 1576.54  104.99
  -3   6  -2 1636.94  104.89
  -3   6  -2 1672.93  104.89
   3   6   2 1564.34  105.29
  -3   6  -2 1587.24  104.89
   3  -6   2 1622.24  105.19
   3  -6   2 1669.13  105.09
  -3  -6  -2 1565.34  104.89
  -3  -6  -2 1587.74  104.89
   3  -6   2 1650.43  104.89
  -3  -6  -2 1607.44  104.59
   3   6   3  327.37   24.20
  -3   6  -3  360.86   23.50
  -3   6  -3  324.47   24.00
   3   6   3  323.67   23.10
  -3   6  -3  365.06   23.70
  -3   6  -3  324.67   23.70
  -3   6  -3  369.46   23.80
  -3  -6  -3  373.46   23.80
  -3  -6  -3  375.76   23.70
   3  -6   3  362.86   23.60
  -3  -6  -3  398.26   23.70
   3  -6   3  329.87   23.50
   3  -6   3  376.66   23.80
  -3  -6  -3  350.06   23.10
   3  -6   3  346.67   23.50
  -3  -6  -3  340.97   24.70
  -3   6  -4  928.21   61.49
  -3   6  -4  974.40   61.59
  -3   6  -4  956.20   61.99
  -3   6  -4  856.61   61.59
   3   6   4  782.42   61.49
  -3   6  -4  916.91   61.59
   3   6   4 1015.90   62.09
   3  -6   4  956.50   61.59
   3  -6   4  889.91   61.39
   3  -6   4  993.20   61.39
  -3  -6  -4  954.30   61.49
  -3  -6  -4  928.61   60.99
  -3  -6  -4 1010.70   61.09
  -3  -6  -4  955.80   61.49
   3  -6   4  940.21   61.29
  -3  -6  -4  954.50   61.59
  -3   6  -5  509.05   37.70
  -3   6  -5  522.55   38.00
  -3   6  -5  601.04   37.80
   3   6   5  543.95   38.30
  -3   6  -5  569.64   38.40
  -3  -6  -5  540.65   38.20
  -3  -6  -5  597.14   38.10
  -3  -6  -5  560.24   37.50
  -3  -6  -5  607.44   37.80
   3  -6   5  622.44   37.80
  -3  -6  -5  581.34   37.10
   3  -6   5  560.74   37.70
   3   6   6   35.40    7.50
  -3   6  -6   40.20    5.50
  -3   6  -6   35.10    6.20
  -3   6  -6   41.60    6.60
  -3  -6  -6   36.30    4.50
  -3  -6  -6   52.79    6.00
   3  -6   6   37.20    5.60
  -3  -6  -6   27.30    5.10
  -3  -6  -6   39.90    6.10
   3  -6   6   34.50    3.90
  -3  -6  -6   33.90    3.60
  -3  -6  -6   33.10    4.60
   3  -6   6   31.50    5.60
  -3   6  -7  227.58   14.70
   3   6   7  203.48   15.40
  -3   6  -7  157.88   14.30
  -3   6  -7  185.68   15.10
  -3  -6  -7  205.38   14.60
  -3  -6  -7  185.28   14.60
  -3  -6  -7  195.68   13.80
  -3  -6  -7  191.88   13.10
  -3   6  -8   70.39    9.50
  -3   6  -8   94.59    8.70
  -3   6  -8   81.39    8.20
   3   6   8  109.09   10.60
  -3  -6  -8   83.49    8.90
  -3  -6  -8   85.49    8.30
  -3  -6  -8   82.09    7.70
  -3  -6  -8   70.99    7.60
  -3  -6  -8   73.49    8.10
  -3  -6  -8   94.49    6.40
  -3  -6  -8   68.39    7.30
  -3   6  -9   53.39    4.90
   3   6   9   49.00    9.80
  -3   6  -9   49.60    7.40
  -3   6  -9   61.49    9.00
  -3   6  -9   47.90    7.70
  -3  -6  -9   53.69    6.40
  -3  -6  -9   33.70    6.30
  -3  -6  -9   49.20    6.30
  -3   6 -10  480.85   31.60
   3   6  10  431.76   32.50
  -3   6 -10  515.55   32.30
  -3  -6 -10  417.56   30.10
  -3  -6 -10  505.25   31.40
  -3  -6 -10  410.76   30.70
  -3  -6 -10  429.16   31.20
  -3  -6 -10  469.55   31.10
  -3  -6 -10  442.66   30.80
  -3   6 -11    5.10    6.30
  -3   6 -11   -1.50    4.30
  -3   6 -11    7.90    4.80
  -3  -6 -11    1.60    3.90
  -3  -6 -11    1.00    4.30
  -3  -6 -11    4.00    3.20
  -3  -6 -11    1.00    3.60
  -3  -6 -11   12.40    4.20
   3   7 -10  137.09   11.60
  -3   7  10  100.59   10.40
   3  -7 -10  119.99   10.50
   3  -7 -10  134.19   11.20
   3  -7 -10   97.49    9.70
   3  -7 -10  119.09   10.60
   3  -7 -10  142.29    9.40
   3  -7 -10  143.89   11.80
   3   7  -9  139.79   11.90
   3   7  -9  135.59   12.80
   3   7  -9  158.68   13.30
  -3   7   9  140.99   11.60
   3  -7  -9  116.89   11.00
   3  -7  -9  133.39   11.00
   3  -7  -9  141.69   12.20
  -3  -7   9  164.18   10.60
   3  -7  -9  162.68   11.50
   3  -7  -9  154.68   11.80
   3  -7  -9  121.19   10.30
   3   7  -8   34.30    5.40
  -3   7   8   29.30    5.60
   3   7  -8   32.10    5.80
   3   7  -8   34.00    5.70
   3  -7  -8   28.20    5.50
   3  -7  -8   22.10    4.00
   3  -7  -8   25.10    5.60
   3  -7  -8   30.80    3.90
   3  -7  -8   34.60    6.00
  -3   7   7  866.31   48.80
   3   7  -7  694.63   48.90
   3   7  -7  679.83   49.20
   3  -7  -7  705.33   48.50
   3  -7  -7  867.11   48.60
   3  -7  -7  693.33   48.90
   3  -7  -7  642.04   48.30
  -3   7   6   31.20    5.30
   3   7  -6   24.20    4.20
   3   7  -6   18.30    5.00
   3   7  -6   26.70    4.90
   3  -7  -6   27.90    6.50
   3  -7  -6   17.80    3.50
  -3  -7   6   32.60    4.40
   3  -7  -6   20.10    3.10
   3  -7  -6   21.80    4.50
   3   7  -5 1505.55  113.39
   3  -7  -5 1608.44  113.19
   3  -7  -5 1951.60  112.99
   3  -7  -5 1917.11  113.09
   3  -7  -5 1967.20  113.39
   3  -7  -5 1508.35  112.59
  -3  -7   5 1901.91  112.89
   3  -7  -5 1520.15  112.49
   3   7  -4  314.97   19.60
   3   7  -4  281.77   20.00
   3   7  -4  270.27   19.10
  -3   7   4  275.27   19.10
  -3   7   4  281.97   19.40
   3   7  -4  327.17   19.70
   3   7  -4  310.97   19.30
  -3   7   4  258.57   19.10
   3  -7  -4  289.67   18.70
   3  -7  -4  264.97   19.30
   3  -7  -4  294.37   19.40
   3  -7  -4  280.67   19.40
  -3  -7   4  246.98   19.10
  -3  -7   4  274.57   19.40
  -3  -7   4  274.97   19.20
   3  -7  -4  298.27   19.20
  -3  -7   4  266.27   19.30
  -3   7   3 3221.68  212.78
   3   7  -3 3484.75  213.18
   3   7  -3 3539.05  212.98
   3   7  -3 3351.46  212.88
   3   7  -3 2958.10  212.98
  -3   7   3 3087.99  212.68
  -3   7   3 3147.08  212.88
   3   7  -3 2912.11  212.98
  -3   7   3 3424.56  212.98
   3  -7  -3 3346.47  213.28
   3  -7  -3 3448.75  212.88
  -3  -7   3 3403.26  212.58
   3  -7  -3 3262.47  212.88
  -3  -7   3 3284.37  212.88
  -3  -7   3 3256.67  213.08
  -3  -7   3 3101.79  213.08
  -3  -7   3 3502.75  212.98
   3   7  -2 1406.96   93.89
  -3   7   2 1375.56   93.79
   3   7  -2 1611.34   93.79
   3   7  -2 1393.66   94.19
  -3   7   2 1405.56   93.69
   3   7  -2 1515.95   93.89
  -3   7   2 1348.77   93.69
   3   7  -2 1533.95   93.69
  -3   7   2 1420.26   93.49
   3  -7  -2 1376.36   94.09
  -3  -7   2 1409.96   93.89
   3  -7  -2 1472.55   93.79
  -3  -7   2 1323.57   93.89
   3  -7  -2 1417.06   93.79
   3  -7  -2 1540.75   93.49
  -3  -7   2 1470.95   93.79
   3   7  -1  147.39   10.70
   3   7  -1  161.38   10.70
  -3   7   1  147.19   10.90
   3   7  -1  164.58   11.20
   3   7  -1  158.58   11.00
  -3   7   1  143.29   10.30
   3   7  -1  157.88   10.70
  -3   7   1  162.38   11.20
  -3   7   1  153.98   11.00
  -3   7   1  156.78   10.60
   3   7  -1  157.78   11.20
  -3  -7   1  156.88   11.30
  -3  -7   1  148.89   10.80
  -3  -7   1  148.59   10.60
  -3  -7   1  149.99   10.90
   3  -7  -1  155.68   11.10
   3  -7  -1  151.68   11.00
   3  -7  -1  167.78   10.60
  -3  -7   1  140.49   11.00
  -3   7   0 2373.26  159.18
  -3   7   0 2489.45  159.08
   3   7   0 2591.14  158.98
  -3   7   0 2458.95  158.98
  -3   7   0 2372.96  158.78
  -3   7   0 2400.16  159.18
   3   7   0 2237.68  159.08
   3   7   0 2731.73  158.88
   3   7   0 2452.65  158.78
  -3  -7   0 2218.88  159.28
  -3  -7   0 2401.36  158.98
   3  -7   0 2669.03  158.98
   3  -7   0 2575.44  159.08
   3  -7   0 2424.46  159.08
  -3  -7   0 2321.27  158.98
   3   7   1  198.18   13.70
   3   7   1  212.38   13.50
   3   7   1  196.58   13.00
  -3   7  -1  195.88   13.30
  -3   7  -1  184.38   13.50
  -3   7  -1  197.18   13.80
   3   7   1  185.48   13.50
  -3   7  -1  182.68   13.30
  -3   7  -1  195.58   13.50
  -3   7  -1  199.58   13.20
  -3  -7  -1  206.68   13.90
  -3  -7  -1  204.68   13.10
  -3  -7  -1  190.68   13.80
   3  -7   1  190.68   13.40
   3  -7   1  180.98   13.70
  -3  -7  -1  189.78   13.40
   3  -7   1  202.18   13.40
  -3  -7  -1  185.78   13.40
   3   7   2 1299.47   83.19
  -3   7  -2 1313.87   83.59
  -3   7  -2 1324.47   83.49
   3   7   2 1369.86   83.59
   3   7   2 1233.58   83.69
  -3   7  -2 1228.68   83.69
   3   7   2 1270.67   83.99
  -3   7  -2 1222.58   83.39
  -3   7  -2 1297.87   83.39
  -3  -7  -2 1252.27   83.79
   3  -7   2 1233.08   83.59
  -3  -7  -2 1208.98   83.39
  -3  -7  -2 1363.86   83.19
   3  -7   2 1328.97   83.49
   3  -7   2 1274.97   83.69
  -3  -7  -2 1286.57   83.49
  -3  -7  -2 1253.07   83.49
  -3   7  -3 3481.15  230.38
  -3   7  -3 3846.92  230.38
  -3   7  -3 3636.04  230.38
  -3   7  -3 3468.55  230.28
   3   7   3 3519.35  230.68
   3   7   3 3871.61  230.38
   3   7   3 3295.77  229.88
  -3   7  -3 3582.44  230.38
  -3   7  -3 3779.52  230.28
  -3  -7  -3 3517.75  230.58
  -3  -7  -3 3523.35  230.28
  -3  -7  -3 3493.35  230.28
  -3  -7  -3 3044.80  230.18
   3  -7   3 3755.52  230.28
  -3  -7  -3 3322.07  229.88
   3  -7   3 3599.54  230.48
   3   7   4  197.08   15.00
  -3   7  -4  204.38   14.20
  -3   7  -4  186.28   14.40
  -3  -7  -4  199.38   15.00
  -3   7  -5 2014.30  130.39
  -3   7  -5 2059.09  130.19
   3   7   5 2032.90  130.99
  -3   7  -5 2175.28  130.19
  -3  -7  -5 1828.22  130.99
   3  -7   5 1991.70  130.09
  -3  -7  -5 1804.12  130.29
   3  -7   5 2000.40  129.79
  -3  -7  -5 2075.89  130.19
  -3  -7  -5 1961.30  129.69
  -3  -7  -5 1920.61  129.59
   3  -7   5 2098.09  129.99
  -3  -7  -5 1992.70  129.59
  -3   7  -6   60.79    6.60
  -3   7  -6   59.49    7.30
  -3   7  -6   54.29    7.10
   3   7   6   53.59    8.30
  -3  -7  -6   56.29    5.30
   3  -7   6   56.19    6.20
  -3  -7  -6   52.09    5.80
  -3  -7  -6   57.79    4.60
  -3  -7  -6   57.59    7.10
  -3  -7  -6   55.79    5.20
  -3  -7  -6   50.79    7.00
  -3   7  -7 1168.68   76.39
  -3   7  -7 1197.58   76.49
   3   7   7 1179.98   76.69
  -3   7  -7 1230.18   75.99
  -3  -7  -7 1055.39   75.49
  -3  -7  -7 1111.59   75.69
  -3  -7  -7 1179.28   76.29
  -3  -7  -7 1157.38   75.19
  -3  -7  -7 1160.88   75.99
  -3  -7  -7 1126.49   75.59
   3   7   8  111.49   11.20
  -3   7  -8  114.59   11.10
  -3   7  -8  128.99   10.40
  -3   7  -8  113.49   10.20
  -3  -7  -8  105.79    9.20
  -3  -7  -8  123.99   10.10
  -3  -7  -8  103.29    9.10
  -3  -7  -8  105.29    8.00
  -3  -7  -8   97.89   10.20
  -3  -7  -8  111.99    9.70
  -3   7  -9  171.98   15.80
  -3   7  -9  213.58   15.70
   3   7   9  231.98   17.40
  -3   7  -9  239.28   17.10
  -3  -7  -9  193.08   15.00
  -3  -7  -9  205.08   14.90
  -3  -7  -9  197.68   15.80
  -3  -7  -9  201.48   15.40
  -3   7 -10  139.29   10.80
  -3  -7 -10  117.19    9.60
  -3  -7 -10  120.69   10.30
  -3  -7 -10  115.49    8.40
  -3  -7 -10   88.09   11.10
  -3  -7 -10   98.49    9.90
  -3  -7 -10   95.99    9.80
   3   8 -10   36.10    7.00
   3   8 -10   24.90    6.90
  -3   8  10   16.50    5.00
   3   8 -10   33.40    5.60
   3  -8 -10   23.00    5.40
   3  -8 -10   21.70    4.30
   3  -8 -10   20.60    6.10
   3  -8 -10   20.80    4.20
   3  -8 -10   21.60    4.70
   3   8  -9  612.74   36.00
   3   8  -9  559.44   36.60
  -3   8   9  503.95   35.30
   3   8  -9  565.94   36.40
   3  -8  -9  517.75   35.10
   3  -8  -9  455.55   34.50
   3  -8  -9  551.84   35.00
   3  -8  -9  495.55   35.00
  -3  -8   9  502.65   34.50
   3  -8  -9  479.65   36.20
   3   8  -8    9.40    4.70
   3   8  -8   -0.30    4.60
   3   8  -8    6.10    5.00
   3  -8  -8    5.00    2.10
   3  -8  -8    2.20    2.80
   3  -8  -8    3.90    3.70
   3  -8  -8    1.70    3.80
   3  -8  -8    4.30    2.10
  -3   8   7 1796.02  106.49
   3   8  -7 1552.74  106.59
   3  -8  -7 1502.75  105.79
  -3  -8   7 1572.84  105.39
   3  -8  -7 1671.73  106.39
   3  -8  -7 1382.86  105.39
   3  -8  -7 1426.86  105.39
   3  -8  -7 1812.92  105.89
   3  -8  -7 1852.61  106.09
  -3  -8   7 1658.83  106.59
  -3   8   6   45.10    6.30
   3   8  -6   46.30    7.20
   3   8  -6   62.19    7.60
   3   8  -6   53.29    7.00
   3  -8  -6   47.60    4.30
   3  -8  -6   48.10    7.10
   3  -8  -6   47.10    5.80
   3  -8  -6   38.10    6.30
   3  -8  -6   41.00    5.90
  -3  -8   6   48.10    5.40
   3  -8  -6   50.09    4.30
   3  -8  -6   44.90    4.30
   3   8  -5 3252.17  218.28
   3   8  -5 3143.99  218.48
   3   8  -5 3140.29  218.38
  -3  -8   5 2890.31  218.58
   3  -8  -5 3228.18  217.58
   3  -8  -5 3209.78  218.38
   3  -8  -5 3576.04  218.38
  -3  -8   5 3734.23  217.98
   3  -8  -5 3675.23  218.08
   3  -8  -5 3706.03  218.18
  -3   8   4   73.89    6.70
   3   8  -4   93.39    7.60
  -3   8   4   73.09    6.70
   3   8  -4   80.59    7.50
  -3   8   4   71.19    6.70
  -3   8   4   83.29    7.50
   3  -8  -4   75.99    7.00
   3  -8  -4   73.09    7.50
  -3  -8   4   87.79    7.20
  -3  -8   4   88.29    7.00
   3  -8  -4   75.99    7.30
  -3   8   3 3496.85  244.18
   3   8  -3 3675.33  244.38
  -3   8   3 3823.92  244.48
   3   8  -3 4230.28  244.58
  -3   8   3 3495.45  244.08
   3   8  -3 3680.83  244.28
   3   8  -3 4025.20  244.58
  -3   8   3 3379.86  244.28
   3   8  -3 3896.61  244.58
   3  -8  -3 3781.22  244.38
   3  -8  -3 3647.33  244.48
  -3  -8   3 4226.58  244.98
  -3  -8   3 3834.72  244.08
   3  -8  -3 3728.83  244.78
  -3  -8   3 3435.96  244.38
  -3  -8   3 3803.52  244.48
   3  -8  -3 3822.22  244.38
   3   8  -2  373.96   24.10
   3   8  -2  410.86   24.20
  -3   8   2  368.16   24.00
   3   8  -2  328.17   23.70
   3   8  -2  355.76   23.90
  -3   8   2  311.17   23.70
  -3   8   2  306.67   23.50
   3  -8  -2  371.66   23.60
  -3  -8   2  417.36   24.10
   3  -8  -2  377.96   24.20
  -3  -8   2  362.96   23.60
   3  -8  -2  332.27   23.90
  -3  -8   2  355.36   24.00
   3  -8  -2  329.07   23.90
  -3   8   1  276.27   19.90
  -3   8   1  296.47   19.40
  -3   8   1  284.27   19.80
   3   8  -1  297.77   19.60
   3   8  -1  295.67   19.90
   3   8  -1  275.47   19.90
   3   8  -1  306.17   20.10
   3   8  -1  307.87   19.60
   3   8  -1  317.37   19.70
  -3   8   1  291.17   19.60
   3  -8  -1  295.87   20.00
  -3  -8   1  292.27   19.60
  -3  -8   1  301.87   20.20
  -3  -8   1  282.47   19.60
  -3  -8   1  281.37   20.10
   3  -8  -1  298.07   19.90
   3  -8  -1  290.27   19.80
   3  -8  -1  309.07   19.60
  -3  -8   1  273.47   19.80
   3   8   0  278.37   19.80
  -3   8   0  273.67   20.30
  -3   8   0  308.27   19.90
  -3   8   0  304.47   20.10
   3   8   0  310.27   20.00
   3   8   0  308.47   20.30
  -3   8   0  310.57   20.40
   3   8   0  314.47   20.40
   3   8   0  328.57   20.60
  -3  -8   0  308.17   20.70
  -3  -8   0  279.07   20.10
  -3  -8   0  299.87   20.10
  -3  -8   0  314.07   20.30
   3  -8   0  280.17   20.30
   3  -8   0  320.57   20.20
   3  -8   0  284.77   20.30
  -3   8  -1  380.66   24.90
  -3   8  -1  363.66   25.20
   3   8   1  393.86   24.80
  -3   8  -1  366.76   25.40
  -3   8  -1  393.96   25.20
   3   8   1  388.56   25.20
  -3   8  -1  359.66   25.00
  -3   8  -1  348.77   25.10
   3   8   1  358.46   25.10
   3   8   1  376.96   25.80
   3  -8   1  385.16   25.10
   3  -8   1  370.46   25.80
   3  -8   1  388.36   25.00
  -3  -8  -1  366.16   25.00
  -3  -8  -1  379.56   24.80
  -3  -8  -1  399.96   25.50
  -3  -8  -1  371.36   25.10
   3   8   2  346.57   21.90
  -3   8  -2  323.57   22.00
  -3   8  -2  308.47   21.60
   3   8   2  272.37   22.10
  -3   8  -2  297.97   21.60
  -3   8  -2  339.97   21.70
   3   8   2  349.47   22.00
   3   8   2  288.97   21.20
  -3  -8  -2  360.16   22.20
   3  -8   2  314.57   21.90
   3  -8   2  330.07   21.70
   3  -8   2  302.47   21.70
  -3  -8  -2  358.66   21.70
  -3  -8  -2  312.17   21.30
  -3   8  -3 3815.32  250.47
   3   8   3 3732.33  250.87
   3   8   3 3496.15  249.97
  -3   8  -3 4256.07  250.77
  -3   8  -3 3828.72  250.37
  -3   8  -3 4172.48  251.07
   3   8   3 4099.89  250.47
   3   8   3 3884.71  250.67
  -3  -8  -3 3786.92  250.37
   3  -8   3 3894.71  250.37
   3  -8   3 3947.60  250.37
  -3  -8  -3 3671.53  249.97
   3  -8   3 3546.95  250.47
  -3  -8  -3 3778.92  250.27
  -3  -8  -3 3926.51  250.37
  -3  -8  -3 3864.21  250.77
  -3   8  -4   58.19    7.00
  -3   8  -4   50.79    6.40
   3   8   4   58.69    7.70
  -3   8  -4   51.09    6.30
  -3   8  -4   51.69    6.40
   3   8   4   48.80    6.30
  -3   8  -4   48.00    5.90
   3  -8   4   53.39    5.60
   3  -8   4   56.59    6.20
  -3  -8  -4   62.09    6.80
  -3  -8  -4   54.79    6.10
  -3   8  -5 3727.93  231.98
   3   8   5 3702.03  232.38
  -3   8  -5 3613.54  232.18
  -3   8  -5 3525.45  231.88
  -3  -8  -5 3159.88  231.28
  -3  -8  -5 3586.54  231.88
   3  -8   5 3740.23  231.78
   3  -8   5 3485.75  231.58
  -3   8  -6    4.60    3.60
  -3   8  -6    5.90    4.10
  -3   8  -6   16.40    4.10
   3   8   6   17.80    5.80
   3  -8   6   19.30    4.30
  -3  -8  -6    6.50    3.90
   3   8   7 1751.62  104.39
  -3   8  -7 1728.43  102.09
  -3   8  -7 1490.95  102.09
  -3  -8  -7 1470.05  101.29
  -3  -8  -7 1645.74  102.19
  -3  -8  -7 1315.97  102.19
  -3  -8  -7 1665.23  101.89
  -3  -8  -7 1418.46  101.49
  -3   8  -8  135.39   12.20
  -3   8  -8  162.48   13.20
  -3   8  -8  133.19   12.50
  -3  -8  -8  123.59   10.50
  -3  -8  -8  167.28   11.70
  -3  -8  -8  153.58   12.70
  -3  -8  -8  174.88   12.50
  -3  -8  -8  174.78   13.30
  -3  -8  -8  136.69   11.20
  -3  -8  -8  170.28   12.60
  -3   8  -9  261.07   20.50
  -3   8  -9  293.07   19.90
  -3  -8  -9  272.37   20.40
  -3  -8  -9  252.67   18.90
  -3  -8  -9  272.17   19.90
  -3   8 -10   58.49    8.10
  -3   8 -10   67.29    9.10
  -3   8 -10   59.59    7.70
  -3  -8 -10   45.80    6.90
  -3  -8 -10   45.50    6.50
  -3  -8 -10   44.70    9.00
  -3  -8 -10   54.49    7.40
  -3  -8 -10   48.20    5.00
   3   9 -10  649.14   43.50
  -3   9  10  615.74   42.40
   3   9 -10  733.93   44.10
   3  -9 -10  665.63   42.70
   3  -9 -10  631.14   42.10
   3  -9 -10  581.34   42.50
   3  -9 -10  548.65   42.00
   3   9  -9   22.90    5.30
   3   9  -9   12.10    6.10
  -3   9   9   15.70    5.20
   3   9  -9   19.20    5.70
   3  -9  -9   17.10    5.50
   3  -9  -9   13.40    2.90
   3  -9  -9    6.70    3.20
   3  -9  -9   15.50    4.40
   3  -9  -9   20.80    4.90
   3  -9  -9    7.80    4.30
  -3   9   8  202.28   13.40
   3   9  -8  167.58   14.10
   3   9  -8  170.78   14.50
   3   9  -8  160.78   13.30
   3  -9  -8  174.68   11.60
   3  -9  -8  171.78   12.80
   3  -9  -8  162.88   12.90
   3  -9  -8  158.38   13.30
   3  -9  -8  153.98   11.50
   3  -9  -8  169.28   12.90
   3  -9  -8  141.99   11.70
  -3   9   7    0.50    4.40
   3   9  -7    6.00    4.40
   3   9  -7   -4.90    4.40
   3   9  -7    2.70    5.00
   3  -9  -7   -3.00    2.20
   3  -9  -7    6.20    4.40
  -3  -9   7   -3.30    7.10
   3  -9  -7    6.60    4.60
   3  -9  -7    7.60    2.10
   3  -9  -7   -1.60    3.80
  -3  -9   7    2.80    2.80
   3  -9  -7    6.30    2.30
   3   9  -6    6.60    7.80
   3   9  -6    4.20    5.50
   3   9  -6    8.90    4.00
  -3   9   6    5.80    4.70
   3  -9  -6   18.70    4.80
   3  -9  -6   10.10    3.90
   3  -9  -6    2.40    3.50
  -3  -9   6   18.20    7.10
  -3  -9   6    7.00    3.20
   3  -9  -6   10.70    3.80
   3   9  -5   34.00    6.40
   3   9  -5   49.10    6.90
  -3   9   5   43.30    5.40
   3   9  -5   21.40    5.10
  -3   9   5   33.60    5.30
  -3  -9   5   30.70    5.40
   3  -9  -5   47.10    5.80
   3  -9  -5   33.50    5.10
   3  -9  -5   44.80    5.80
   3  -9  -5   45.70    7.70
   3  -9  -5   32.00    3.80
  -3  -9   5   30.70    7.20
  -3   9   4 1214.88   80.69
   3   9  -4 1197.08   81.09
   3   9  -4 1216.18   81.19
   3   9  -4 1285.67   81.19
  -3   9   4 1140.49   80.69
  -3   9   4 1203.48   80.99
   3  -9  -4 1267.67   80.89
  -3  -9   4 1316.47   81.19
   3  -9  -4 1331.17   80.89
   3  -9  -4 1203.58   81.09
  -3   9   3   53.59    5.40
  -3   9   3   53.39    5.50
  -3   9   3   49.20    5.20
   3   9  -3   66.19    6.90
  -3   9   3   68.49    6.60
   3   9  -3   71.99    6.80
   3   9  -3   52.59    5.80
   3  -9  -3   75.69    6.50
   3  -9  -3   52.19    4.90
   3  -9  -3   50.59    6.30
   3  -9  -3   60.79    6.40
  -3  -9   3   65.29    4.90
   3   9  -2 2038.40  125.29
   3   9  -2 1958.60  125.09
   3   9  -2 2158.78  126.09
   3   9  -2 1973.50  125.49
  -3   9   2 1763.02  125.19
  -3   9   2 1952.00  125.39
   3   9  -2 1936.21  125.49
  -3   9   2 1759.22  125.29
   3   9  -2 1842.72  125.29
  -3   9   2 1770.22  124.99
   3  -9  -2 1892.01  125.29
  -3  -9   2 2035.60  125.59
  -3  -9   2 1883.51  125.09
   3  -9  -2 1977.20  125.59
  -3  -9   2 2070.59  125.79
   3  -9  -2 1883.01  125.29
  -3  -9   2 1950.90  125.49
   3  -9  -2 1969.20  125.09
  -3  -9   2 1770.62  125.19
  -3   9   1   23.40    3.60
  -3   9   1   21.20    3.50
  -3   9   1   18.10    2.90
  -3   9   1   20.00    3.80
   3   9  -1   17.80    2.90
   3   9  -1   20.20    3.80
   3   9  -1   23.20    4.20
   3   9  -1   17.20    3.70
   3   9  -1   20.20    3.30
  -3   9   1   18.20    3.00
  -3  -9   1   22.80    3.60
   3  -9  -1   24.60    3.40
   3  -9  -1   20.90    3.20
  -3  -9   1   19.80    3.00
   3  -9  -1   24.50    3.40
  -3  -9   1   20.40    3.50
  -3  -9   1   16.30    3.10
   3  -9  -1   27.40    4.90
   3   9   0 3424.76  233.78
  -3   9   0 3473.95  234.18
   3   9   0 3638.84  234.28
  -3   9   0 3626.04  233.88
  -3   9   0 3319.27  234.18
   3   9   0 3531.55  234.08
  -3   9   0 3987.20  234.38
   3   9   0 3832.02  234.18
   3   9   0 3874.11  234.58
  -3   9   0 3645.14  234.18
  -3  -9   0 3721.93  234.08
  -3  -9   0 3644.84  234.58
  -3  -9   0 3415.36  234.08
   3  -9   0 3375.76  234.18
   3  -9   0 3747.43  234.18
   3  -9   0 3400.96  234.18
  -3  -9   0 3478.95  234.28
   3  -9   0 3972.60  234.48
  -3  -9   0 3427.26  234.18
   3   9   1   29.60    5.90
  -3   9  -1   23.80    4.20
   3   9   1   23.40    3.40
   3   9   1   28.70    4.60
  -3   9  -1   23.30    3.80
  -3   9  -1   22.90    4.10
  -3   9  -1   30.50    3.60
   3   9   1   25.30    3.50
   3   9   1   25.90    4.50
  -3   9  -1   30.40    4.90
  -3  -9  -1   28.40    3.50
   3  -9   1   34.20    4.80
   3  -9   1   28.90    4.00
  -3  -9  -1   28.00    4.00
  -3  -9  -1   21.30    4.00
   3  -9   1   24.70    4.90
  -3  -9  -1   27.90    5.10
  -3   9  -2 1662.43  113.79
  -3   9  -2 1725.73  113.89
  -3   9  -2 1803.52  113.69
   3   9   2 1858.51  113.79
   3   9   2 1645.74  114.19
  -3   9  -2 1820.72  113.69
  -3   9  -2 1867.11  113.59
   3   9   2 1714.63  113.39
   3  -9   2 1808.92  113.69
   3  -9   2 1749.92  114.19
   3  -9   2 1733.93  113.69
  -3  -9  -2 1699.73  113.69
  -3  -9  -2 1721.73  114.09
  -3  -9  -2 1659.43  113.69
  -3  -9  -2 1681.23  113.59
  -3  -9  -2 1764.72  113.39
   3   9   3   53.49    7.90
  -3   9  -3   82.99    6.30
   3   9   3   69.89    7.00
   3   9   3   59.79    5.30
  -3   9  -3   67.79    7.30
  -3   9  -3   66.69    6.30
  -3   9  -3   62.09    6.50
  -3   9  -3   53.99    6.60
  -3  -9  -3   75.29    6.20
  -3  -9  -3   61.29    5.30
   3  -9   3   61.29    6.80
  -3  -9  -3   74.89    7.30
   3  -9   3   68.69    6.40
  -3  -9  -3   63.19    6.10
  -3   9  -4 1050.09   74.49
  -3   9  -4 1200.48   74.29
   3   9   4 1170.38   74.59
  -3   9  -4 1191.18   74.79
  -3   9  -4 1099.99   74.49
   3   9   4 1062.39   73.99
   3   9   4 1142.29   75.09
  -3  -9  -4 1228.48   75.09
  -3  -9  -4  992.80   73.99
  -3  -9  -4 1222.08   74.39
   3  -9   4 1153.78   74.49
  -3  -9  -4 1136.59   74.59
   3   9   5   43.40    8.10
  -3   9  -5   38.80    5.00
  -3   9  -5   38.80    6.40
  -3   9  -5   44.70    6.80
  -3   9  -5   33.90    6.30
  -3  -9  -5   32.20    6.50
  -3  -9  -5   25.20    5.40
   3  -9   5   47.50    6.40
   3  -9   5   29.10    5.00
  -3  -9  -5   33.10    6.70
  -3  -9  -5   46.80    4.00
  -3   9  -6   30.70    4.70
   3   9   6   18.70    5.80
  -3   9  -6   36.00    6.50
  -3   9  -6   33.30    5.10
  -3   9  -6   29.50    4.40
  -3  -9  -6   32.40    6.50
  -3  -9  -6   23.60    4.80
   3  -9   6   27.90    4.00
  -3  -9  -6   27.60    3.50
  -3  -9  -6   10.80    6.30
   3  -9   6   27.80    4.10
  -3   9  -7    1.00    4.30
  -3   9  -7    6.90    4.60
  -3   9  -7   -0.20    2.80
   3   9   7    4.00    5.80
  -3   9  -7    4.40    4.00
  -3  -9  -7   -3.70    3.60
  -3  -9  -7   -5.20    3.60
  -3  -9  -7    4.40    3.50
   3  -9   7    1.40    1.80
  -3  -9  -7   -1.40    2.30
  -3  -9  -7    3.90    4.10
  -3  -9  -7    5.60    2.30
  -3   9  -8  126.19   11.60
  -3   9  -8  162.08   11.70
  -3   9  -8  125.09   12.30
   3   9   8  164.08   13.10
  -3   9  -8  141.79   10.20
  -3  -9  -8  128.39    9.80
  -3  -9  -8  140.59   12.20
  -3  -9  -8  121.49   10.80
  -3  -9  -8  144.69   10.80
  -3  -9  -8  126.99   12.30
   3   9   9   71.69   10.00
  -3   9  -9   67.09    8.20
  -3   9  -9   70.69    8.30
  -3   9  -9   62.59   10.10
  -3  -9  -9   79.19    8.10
  -3  -9  -9   66.99    8.70
  -3  -9  -9   56.09    6.70
  -3  -9  -9   62.89    7.00
  -3  -9  -9   71.49    9.30
  -3   9 -10  447.56   31.20
  -3   9 -10  448.86   31.50
  -3   9 -10  476.55   32.20
  -3  -9 -10  445.36   30.70
  -3  -9 -10  426.56   31.30
  -3  -9 -10  502.15   31.10
  -3  -9 -10  421.26   31.50
  -3  10   9  117.39   10.80
   3  10  -9   91.89   11.00
   3  10  -9  115.99   11.40
   3 -10  -9  124.79   10.60
   3 -10  -9  115.69    9.80
   3 -10  -9   93.49   10.30
  -3  10   8   74.19    8.40
   3  10  -8   73.59    9.30
   3  10  -8   80.09    9.10
   3  10  -8   82.29   10.00
   3 -10  -8   69.89    8.40
   3 -10  -8   83.89    8.70
   3 -10  -8   67.79    5.90
   3 -10  -8   72.59    8.10
   3 -10  -8   70.09    7.60
  -3 -10   8   63.29    7.00
   3  10  -7  395.36   31.10
   3  10  -7  438.36   31.20
  -3  10   7  478.55   30.90
   3  10  -7  483.45   31.70
   3 -10  -7  425.96   30.80
   3 -10  -7  378.46   29.80
   3 -10  -7  456.85   30.60
   3 -10  -7  524.95   31.60
   3 -10  -7  438.46   30.60
  -3 -10   7  483.05   30.10
  -3 -10   7  473.75   30.40
   3  10  -6   43.30    6.40
  -3  10   6   34.90    6.40
   3  10  -6   34.30    5.70
   3  10  -6   41.80    6.70
  -3 -10   6   34.20    5.70
   3 -10  -6   33.20    7.20
   3 -10  -6   22.70    3.70
   3 -10  -6   26.30    5.10
   3 -10  -6   30.20    3.90
   3 -10  -6   30.60    6.00
   3 -10  -6   35.20    5.80
   3  10  -5  397.46   30.80
  -3  10   5  436.16   30.40
   3  10  -5  500.45   31.20
  -3 -10   5  459.25   30.50
   3 -10  -5  478.15   30.60
  -3  10   4  188.58   13.20
   3  10  -4  171.28   14.20
   3  10  -4  207.18   14.00
  -3  10   4  185.18   13.20
  -3  10   4  205.28   14.10
   3  10  -4  153.08   13.90
  -3 -10   4  175.88   13.80
  -3 -10   4  199.58   13.90
   3 -10  -4  194.18   13.80
   3 -10  -4  202.48   13.70
  -3  10   3  179.68   13.10
   3  10  -3  170.18   12.80
  -3  10   3  156.88   12.00
  -3  10   3  148.19   11.90
   3  10  -3  180.78   12.40
   3 -10  -3  175.48   11.80
  -3 -10   3  167.08   11.70
  -3 -10   3  186.88   12.60
  -3 -10   3  201.78   12.90
   3 -10  -3  149.59   12.30
  -3 -10   3  166.38   12.50
   3 -10  -3  167.68   12.60
  -3  10   2  737.43   47.30
   3  10  -2  741.73   46.90
   3  10  -2  740.83   47.00
   3  10  -2  749.03   47.40
  -3  10   2  682.93   46.90
  -3  10   2  669.73   46.70
   3  10  -2  771.22   47.00
   3  10  -2  713.73   47.30
   3 -10  -2  723.33   47.10
  -3 -10   2  745.03   47.50
   3 -10  -2  692.53   46.90
   3 -10  -2  736.03   46.90
  -3 -10   2  690.13   47.20
  -3 -10   2  691.23   46.80
  -3 -10   2  691.53   47.00
  -3 -10   2  661.43   47.20
   3  10  -1   37.30    5.70
  -3  10   1   31.30    3.90
  -3  10   1   37.30    4.70
   3  10  -1   33.90    5.60
   3  10  -1   29.30    4.10
   3  10  -1   33.70    4.00
  -3  10   1   39.90    5.50
   3  10  -1   36.80    4.70
   3 -10  -1   36.40    5.30
  -3 -10   1   39.20    4.60
   3 -10  -1   31.30    4.70
  -3 -10   1   35.40    4.40
  -3 -10   1   37.80    4.60
   3 -10  -1   34.50    4.70
  -3 -10   1   46.00    5.50
   3  10   0  592.74   44.10
  -3  10   0  664.73   43.70
   3  10   0  669.83   43.60
   3  10   0  713.83   43.80
  -3  10   0  629.64   43.80
  -3  10   0  638.24   43.30
  -3  10   0  683.23   44.00
  -3 -10   0  684.03   44.20
  -3 -10   0  672.53   43.70
   3 -10   0  669.53   43.90
   3 -10   0  693.03   43.70
  -3 -10   0  661.73   43.80
  -3  10  -1   31.10    4.60
   3  10   1   25.10    4.60
  -3  10  -1   31.50    3.80
  -3  10  -1   21.50    4.00
   3  10   1   29.20    4.80
  -3  10  -1   29.50    5.40
   3  10   1   28.30    6.20
   3  10   1   27.60    4.20
  -3 -10  -1   26.90    4.30
   3 -10   1   32.90    4.00
  -3 -10  -1   27.30    4.10
  -3 -10  -1   25.80    5.40
   3 -10   1   25.70    4.00
  -3  10  -2  776.22   49.99
  -3  10  -2  759.92   49.80
  -3  10  -2  725.23   49.99
   3  10   2  745.63   50.59
   3  10   2  738.53   49.70
   3  10   2  797.82   50.09
  -3 -10  -2  805.52   49.70
  -3 -10  -2  815.72   50.59
  -3 -10  -2  694.63   49.80
   3 -10   2  761.82   49.99
   3 -10   2  733.13   49.99
  -3  10  -3  156.38   11.70
   3  10   3  163.58   11.40
  -3  10  -3  161.48   11.10
   3  10   3  123.79   12.20
   3  10   3  132.29   10.20
  -3  10  -3  134.79   11.20
  -3  10  -3  165.08   11.10
  -3 -10  -3  161.88   10.70
  -3 -10  -3  135.19   10.20
  -3 -10  -3  122.49   11.60
   3 -10   3  143.09   11.00
   3  10   4  236.38   18.20
  -3  10  -4  241.28   17.60
  -3  10  -4  248.78   17.20
  -3  10  -4  248.28   17.40
  -3  10  -4  250.97   16.80
   3  10   4  260.77   17.30
   3  10   4  223.98   16.30
  -3 -10  -4  265.27   17.90
  -3 -10  -4  235.58   17.50
   3 -10   4  232.48   17.30
  -3 -10  -4  219.88   16.70
  -3 -10  -4  246.68   16.30
  -3  10  -5  577.54   35.60
  -3  10  -5  528.95   36.20
  -3  10  -5  524.35   35.70
  -3  10  -5  513.85   34.90
   3  10   5  458.25   36.10
  -3 -10  -5  528.15   36.10
   3 -10   5  530.35   35.10
  -3 -10  -5  526.25   35.60
   3 -10   5  548.75   35.10
  -3  10  -6   12.50    3.00
   3  10   6   18.20    6.10
  -3  10  -6    9.30    4.00
  -3  10  -6   13.90    4.30
  -3  10  -6   15.80    4.70
  -3 -10  -6    9.00    4.20
  -3 -10  -6   18.70    3.30
   3 -10   6   17.70    4.30
  -3 -10  -6   11.40    5.20
   3 -10   6    8.00    2.80
  -3  10  -7  471.15   30.70
  -3  10  -7  461.15   30.40
  -3  10  -7  454.55   30.20
  -3  10  -7  430.46   29.20
   3  10   7  458.35   31.10
  -3 -10  -7  441.56   30.30
  -3 -10  -7  431.26   28.90
  -3 -10  -7  395.86   29.60
  -3 -10  -7  445.86   30.90
   3 -10   7  407.06   29.00
  -3 -10  -7  447.56   30.40
  -3  10  -8   38.10    7.80
  -3  10  -8   41.20    4.70
  -3 -10  -8   33.60    6.00
  -3 -10  -8   40.80    5.70
  -3 -10  -8   35.50    6.20
  -3 -10  -8   34.00    4.20
   3  10   9  127.99   13.50
  -3  10  -9  133.79   11.40
  -3  10  -9   99.09   11.70
  -3 -10  -9  127.29   10.30
  -3 -10  -9  102.89   12.50
  -3 -10  -9  127.79   12.10
  -3 -10  -9  147.99   11.30
   3  11  -9  150.18   13.20
   3  11  -9  171.28   15.10
   3 -11  -9  148.59   12.40
   3 -11  -9  153.48   13.10
   3 -11  -9  133.49   12.50
  -3  11   8   10.20    4.80
   3  11  -8   -2.10    5.10
   3  11  -8   -0.40    5.50
   3  11  -8    4.10    4.90
   3 -11  -8   -1.40    4.70
   3 -11  -8   -0.10    4.10
   3 -11  -8   11.30    4.10
   3 -11  -8    4.00    4.60
   3  11  -7  487.35   34.30
   3  11  -7  513.85   34.20
   3  11  -7  457.05   33.90
   3 -11  -7  546.85   34.30
   3 -11  -7  468.85   32.60
   3  11  -6   15.20    5.20
   3  11  -6   13.20    5.30
   3  11  -6   17.20    5.50
  -3  11   6   22.40    4.80
   3 -11  -6   17.50    4.60
   3 -11  -6   17.20    2.80
  -3 -11   6   21.40    3.90
   3 -11  -6    6.90    4.50
   3 -11  -6   16.80    2.70
  -3  11   5  713.53   42.50
   3  11  -5  528.45   42.40
  -3  11   5  594.84   41.90
   3  11  -5  657.53   42.80
   3  11  -5  577.44   42.40
  -3 -11   5  676.83   42.20
   3 -11  -5  692.53   42.20
  -3  11   4   96.09    7.90
  -3  11   4  119.69    8.30
   3  11  -4   85.89    9.50
   3  11  -4  116.79    9.10
  -3 -11   4   93.19    9.00
   3 -11  -4   97.89    7.70
   3 -11  -4  100.29    9.00
   3 -11  -4  109.79    8.60
  -3  11   3  580.24   38.20
   3  11  -3  583.64   38.20
  -3  11   3  537.05   37.50
  -3  11   3  515.75   37.50
   3  11  -3  610.74   37.90
   3  11  -3  598.84   38.20
  -3 -11   3  554.14   37.40
   3 -11  -3  563.64   37.90
   3 -11  -3  544.55   37.60
  -3 -11   3  611.54   38.30
   3 -11  -3  571.54   37.60
   3  11  -2  285.27   19.70
   3  11  -2  235.18   19.60
  -3  11   2  290.97   18.80
   3  11  -2  278.87   19.00
   3  11  -2  311.37   19.10
  -3  11   2  285.07   19.10
  -3  11   2  279.27   19.60
   3 -11  -2  310.47   19.00
  -3 -11   2  259.27   19.90
   3 -11  -2  290.97   19.50
  -3 -11   2  262.47   18.90
   3 -11  -2  291.17   19.10
  -3 -11   2  297.07   19.30
  -3 -11   2  239.98   19.50
  -3  11   1    6.10    3.00
  -3  11   1    3.30    2.30
   3  11  -1    4.10    2.50
   3  11  -1    6.20    2.90
  -3  11   1   10.70    3.60
  -3  11   1    3.50    2.90
   3  11  -1    7.10    3.50
   3  11  -1    7.00    3.50
   3  11  -1    4.90    2.20
  -3 -11   1    6.50    3.00
  -3 -11   1    7.70    3.70
  -3 -11   1   12.40    3.10
   3 -11  -1    4.90    2.60
   3 -11  -1    5.00    3.10
   3  11   0   32.30    4.30
   3  11   0   23.00    4.20
  -3  11   0   41.30    6.10
  -3  11   0   37.40    5.10
   3  11   0   28.40    5.10
  -3 -11   0   25.30    4.50
   3 -11   0   42.30    5.60
  -3 -11   0   24.50    4.30
   3 -11   0   40.20    4.60
  -3 -11   0   41.30    4.80
  -3 -11   0   31.90    4.70
   3  11   1   13.00    3.60
   3  11   1   10.60    4.60
  -3  11  -1    7.10    3.50
  -3  11  -1    7.00    3.10
  -3  11  -1    3.10    2.90
   3  11   1    7.70    2.50
   3  11   1    5.40    3.00
  -3  11  -1    5.50    2.40
  -3 -11  -1   12.80    2.70
  -3 -11  -1    3.50    2.50
  -3 -11  -1    9.20    3.60
   3 -11   1    6.30    2.80
   3 -11   1    6.90    3.50
   3  11   2  250.57   17.50
  -3  11  -2  253.37   17.50
   3  11   2  253.77   16.90
  -3  11  -2  265.97   17.50
   3  11   2  288.37   18.50
  -3  11  -2  206.38   17.00
  -3  11  -2  253.07   17.40
  -3 -11  -2  210.58   16.90
  -3 -11  -2  280.47   17.00
   3 -11   2  261.97   17.60
  -3 -11  -2  222.18   18.00
  -3  11  -3  656.33   40.60
  -3  11  -3  605.24   40.80
   3  11   3  607.84   41.60
  -3  11  -3  643.54   40.70
   3  11   3  538.75   40.50
   3  11   3  647.84   41.00
  -3 -11  -3  605.34   40.40
   3 -11   3  588.04   40.80
  -3 -11  -3  627.84   41.40
  -3  11  -4   75.19    7.80
   3  11   4   84.49    8.90
  -3  11  -4   69.29    6.60
   3  11   4   67.09    5.80
  -3 -11  -4   57.09    6.10
   3 -11   4   65.59    6.70
  -3 -11  -4   49.70    5.90
  -3  11  -5  788.12   49.99
  -3  11  -5  738.73   50.39
   3  11   5  752.42   51.19
   3  11   5  796.52   50.49
  -3  11  -5  759.02   50.49
   3 -11   5  751.52   50.09
   3 -11   5  750.02   50.39
  -3 -11  -5  796.72   51.19
   3 -11   5  736.53   50.09
  -3 -11  -5  740.83   49.70
  -3 -11  -5  740.73   50.49
  -3  11  -6    2.40    4.50
  -3  11  -6    1.10    4.10
  -3  11  -6    0.30    3.00
   3  11   6    9.30    6.20
   3 -11   6    7.80    4.80
   3 -11   6    5.70    3.00
  -3 -11  -6    2.20    4.30
  -3 -11  -6    5.50    4.60
  -3 -11  -6    2.80    5.60
   3 -11   6    1.30    2.80
  -3  11  -7  901.91   55.19
  -3  11  -7  928.11   55.39
  -3  11  -7  838.32   55.09
  -3  11  -7  771.52   54.19
   3  11   7  836.92   55.89
   3 -11   7  794.72   54.19
   3 -11   7  811.92   54.89
  -3 -11  -7  819.72   54.59
  -3 -11  -7  792.52   55.09
  -3 -11  -7  857.71   55.79
   3 -11   7  755.52   54.09
   3  11   8   46.80    9.60
  -3  11  -8   49.90    5.20
  -3  11  -8   36.90    6.20
  -3  11  -8   29.80    7.10
  -3 -11  -8   49.90    5.90
  -3 -11  -8   38.10    5.40
  -3 -11  -8   45.70    6.60
  -3 -11  -8   49.50    8.80
   3  11   9  169.98   18.60
  -3  11  -9  239.98   17.80
  -3  11  -9  213.18   17.10
  -3 -11  -9  240.18   15.70
  -3 -11  -9  229.18   17.30
  -3 -11  -9  211.48   17.10
  -3 -11  -9  191.28   15.60
   3  12  -8    1.90    5.20
   3 -12  -8    8.20    4.50
   3 -12  -8   -4.90    5.00
   3 -12  -8    2.20    4.40
   3  12  -7  815.52   55.99
  -3  12   7  891.01   55.79
   3  12  -7  805.82   56.19
   3  12  -7  855.51   55.99
   3 -12  -7  937.01   56.39
   3 -12  -7  829.12   55.29
  -3 -12   7  728.43   55.29
   3  12  -6   23.60    5.40
   3  12  -6   18.20    5.10
   3  12  -6   22.30    5.70
  -3  12   6   20.40    5.10
   3 -12  -6    7.70    3.90
  -3 -12   6   17.20    4.00
   3 -12  -6   17.50    4.80
   3 -12  -6   10.20    4.20
  -3  12   5 1265.97   95.59
   3  12  -5 1409.56   95.89
   3  12  -5 1574.84   95.79
  -3  12   5 1500.55   95.69
   3  12  -5 1582.54   95.99
   3 -12  -5 1484.65   95.59
   3 -12  -5 1407.46   95.99
  -3 -12   5 1443.86   95.49
   3  12  -4   24.00    4.90
   3  12  -4   28.70    5.20
  -3  12   4   20.30    4.50
   3  12  -4   25.00    4.30
  -3  12   4   19.00    3.10
  -3  12   4   22.40    4.90
   3 -12  -4   22.30    3.80
   3 -12  -4   28.90    5.20
  -3 -12   4   25.70    4.60
   3 -12  -4   14.50    3.60
   3 -12  -4   21.70    4.70
   3  12  -3 1275.07   77.89
   3  12  -3 1192.08   78.09
   3  12  -3 1261.17   78.29
  -3  12   3 1239.58   78.19
  -3  12   3 1092.29   77.49
   3 -12  -3 1106.09   77.49
  -3 -12   3 1195.88   78.19
   3 -12  -3 1155.68   77.79
   3 -12  -3 1122.49   78.29
   3 -12  -3 1244.18   77.59
  -3  12   2   41.30    5.00
  -3  12   2   58.19    7.50
   3  12  -2   56.69    6.50
   3  12  -2   43.30    5.50
  -3  12   2   40.00    5.40
   3  12  -2   52.99    5.50
  -3 -12   2   54.29    5.60
   3 -12  -2   42.40    6.10
  -3 -12   2   54.29    6.00
  -3 -12   2   64.89    6.10
   3 -12  -2   57.29    5.30
  -3 -12   2   52.49    7.40
  -3  12   1   75.39    6.70
  -3  12   1   70.99    6.00
  -3  12   1   73.69    7.60
   3  12  -1   67.69    6.60
   3  12  -1   71.69    5.60
  -3  12   1   65.79    6.30
   3  12  -1   55.99    6.90
  -3 -12   1   72.49    6.70
  -3 -12   1   65.89    6.40
   3 -12  -1   69.69    6.90
  -3 -12   1   74.49    7.60
  -3 -12   1   56.19    6.50
   3 -12  -1   75.19    6.30
   3  12   0  172.38   12.20
  -3  12   0  159.28   12.20
  -3  12   0  154.38   11.80
   3  12   0  171.08   12.30
  -3  12   0  167.08   12.70
   3  12   0  164.68   12.20
  -3  12   0  152.18   12.00
   3  12   0  159.38   13.50
   3 -12   0  150.28   12.50
  -3 -12   0  177.48   11.90
  -3 -12   0  171.38   12.00
  -3 -12   0  174.58   13.00
  -3  12  -1  103.39    8.40
   3  12   1   97.89    8.40
   3  12   1  103.19    9.80
  -3  12  -1   95.89    8.30
   3  12   1   89.99    7.60
  -3  12  -1   86.49    7.40
  -3  12  -1   95.39    8.70
   3 -12   1   95.29    8.50
  -3 -12  -1   93.19    7.70
  -3 -12  -1   94.49    9.10
   3  12   2   51.29    5.80
  -3  12  -2   52.19    6.50
   3  12   2   53.39    6.90
   3  12   2   38.40    7.40
  -3  12  -2   40.90    6.10
  -3  12  -2   53.99    5.70
  -3  12  -2   39.70    5.90
  -3 -12  -2   46.80    5.50
   3 -12   2   54.99    6.50
  -3 -12  -2   57.49    5.20
  -3  12  -3 1217.68   79.19
   3  12   3 1227.18   80.19
   3  12   3 1059.79   78.99
  -3  12  -3 1227.98   79.49
  -3  12  -3 1211.08   79.29
  -3 -12  -3 1296.67   80.09
  -3 -12  -3 1194.38   78.99
   3 -12   3 1227.38   79.49
   3 -12   3 1237.68   79.59
  -3  12  -4    7.70    3.90
   3  12   4    9.10    2.80
   3  12   4    8.80    5.30
  -3  12  -4    9.30    3.60
  -3  12  -4    7.90    3.80
   3  12   4   18.90    4.40
  -3 -12  -4    3.30    4.50
  -3 -12  -4    5.00    2.80
   3 -12   4    9.00    3.50
   3 -12   4   10.80    4.10
  -3 -12  -4   14.60    2.90
  -3  12  -5 1401.96   90.89
  -3  12  -5 1380.96   91.39
   3  12   5 1330.17   90.79
  -3  12  -5 1490.75   91.59
   3  12   5 1419.56   91.39
  -3 -12  -5 1395.46   90.69
  -3 -12  -5 1349.16   91.49
   3 -12   5 1446.96   91.39
   3 -12   5 1348.86   91.09
   3 -12   5 1362.26   91.59
   3  12   6    9.80    6.20
  -3  12  -6   -0.90    4.10
  -3  12  -6    4.50    3.20
  -3  12  -6    3.40    4.60
   3 -12   6    5.20    5.10
   3 -12   6    2.00    3.10
  -3 -12  -6    2.40    4.90
  -3 -12  -6    0.10    3.00
   3 -12   6    8.60    3.40
  -3 -12  -6    3.40    4.80
  -3 -12  -6    2.50    2.50
  -3  12  -7  557.14   38.40
  -3  12  -7  594.64   37.30
  -3 -12  -7  640.94   38.60
  -3 -12  -7  535.05   37.60
  -3 -12  -7  554.64   39.10
  -3 -12  -7  507.85   37.10
   3  12   8   41.00    8.30
  -3  12  -8   53.79    8.60
  -3  12  -8   38.80    5.00
  -3  12  -8   52.69    9.20
  -3 -12  -8   60.19    9.40
  -3 -12  -8   62.59    8.60
  -3 -12  -8   41.20    6.50
   3  13  -8  192.38   16.80
   3  13  -8  226.78   18.20
  -3  13   8  253.07   17.10
   3  13  -8  209.38   17.40
   3 -13  -8  237.38   15.80
   3 -13  -8  175.58   16.20
   3 -13  -8  201.68   17.10
   3  13  -7   -3.70    4.40
   3  13  -7    0.90    5.30
   3 -13  -7    1.80    4.20
   3 -13  -7    4.90    2.70
  -3 -13   7   -4.50    3.50
   3 -13  -7    2.90    3.80
   3 -13  -7   -6.10    4.70
   3  13  -6    9.60    4.50
   3  13  -6    7.80    5.80
  -3  13   6    6.80    4.70
   3  13  -6   18.00    5.60
   3 -13  -6   11.80    4.30
   3 -13  -6    2.30    4.40
  -3 -13   6   11.70    4.10
   3  13  -5   97.29   11.00
   3  13  -5  124.39   10.60
  -3  13   5  113.59   11.00
   3  13  -5  133.39   11.00
   3 -13  -5  108.79   11.10
   3 -13  -5  130.09    9.50
   3 -13  -5  122.89   10.30
  -3 -13   5  102.69   10.10
   3  13  -4  630.34   38.20
   3  13  -4  609.74   38.80
  -3  13   4  554.04   37.80
  -3  13   4  515.15   37.00
   3  13  -4  608.74   37.60
  -3  13   4  516.65   36.70
   3 -13  -4  548.25   37.50
   3 -13  -4  485.65   36.90
   3 -13  -4  603.94   38.20
  -3 -13   4  608.84   37.80
   3 -13  -4  493.15   36.80
  -3  13   3   41.50    7.50
   3  13  -3   36.10    6.90
  -3  13   3   43.10    5.20
  -3  13   3   38.10    4.40
   3  13  -3   35.60    5.50
   3  13  -3   32.00    5.60
   3 -13  -3   30.60    5.40
  -3 -13   3   34.00    7.10
   3 -13  -3   42.90    4.90
   3 -13  -3   44.80    6.30
   3  13  -2 1771.82  111.59
   3  13  -2 1786.62  112.19
  -3  13   2 1737.53  111.99
  -3  13   2 1548.15  111.39
  -3  13   2 1545.35  111.39
   3  13  -2 1575.54  111.39
   3  13  -2 1731.03  111.49
   3  13  -2 1796.82  111.89
   3 -13  -2 1752.52  112.29
   3 -13  -2 1843.22  111.69
  -3 -13   2 1862.51  112.39
  -3 -13   2 1628.64  111.69
  -3 -13   2 1580.14  111.49
   3 -13  -2 1817.82  112.39
  -3  13   1   23.10    4.40
  -3  13   1   33.40    5.50
   3  13  -1   32.50    5.40
  -3  13   1   37.30    5.70
   3  13  -1   28.50    3.50
   3  13  -1   34.40    5.90
   3 -13  -1   33.20    5.20
  -3 -13   1   33.30    5.20
   3 -13  -1   28.40    4.70
  -3 -13   1   29.30    5.30
  -3 -13   1   27.70    4.80
  -3  13   0 2744.63  175.38
   3  13   0 2781.72  175.18
   3  13   0 2627.84  175.98
   3  13   0 2863.61  175.28
  -3  13   0 2568.24  175.08
  -3  13   0 2545.35  175.08
  -3  13   0 2672.43  175.18
  -3 -13   0 2623.14  175.08
   3 -13   0 2804.02  175.38
  -3  13  -1   32.90    4.20
  -3  13  -1   33.10    5.60
   3  13   1   30.40    5.60
   3  13   1   24.90    5.00
  -3  13  -1   32.30    5.70
  -3  13  -1   23.20    4.30
   3  13   1   23.50    5.90
  -3 -13  -1   33.10    4.60
  -3 -13  -1   38.50    6.90
   3 -13   1   29.70    5.00
   3 -13   1   30.50    5.70
  -3 -13  -1   29.80    4.90
  -3  13  -2 1636.54  108.29
  -3  13  -2 1657.43  108.19
   3  13   2 1666.83  108.99
   3  13   2 1486.45  107.89
   3 -13   2 1749.53  108.59
  -3 -13  -2 1646.54  107.99
   3 -13   2 1597.94  108.29
  -3 -13  -2 1812.22  108.99
  -3  13  -3   20.50    4.70
   3  13   3   30.10    5.20
   3  13   3   18.60    3.60
  -3  13  -3   29.60    5.40
   3  13   3   21.10    6.00
  -3  13  -3   15.20    4.00
   3 -13   3   18.40    4.50
   3 -13   3   22.50    5.00
  -3 -13  -3   31.80    4.40
  -3 -13  -3   24.60    5.30
  -3  13  -4  538.85   35.20
  -3  13  -4  504.35   35.60
   3  13   4  475.55   34.80
   3  13   4  541.75   35.70
  -3  13  -4  563.64   35.50
   3 -13   4  514.35   35.60
  -3 -13  -4  525.65   34.90
   3 -13   4  552.04   35.60
   3  13   5  120.39   11.80
   3  13   5  100.69    9.10
  -3  13  -5  109.19    8.70
  -3  13  -5  116.09   10.30
  -3  13  -5   86.79    9.80
   3  13   5  111.29   10.10
   3 -13   5   85.99    9.00
  -3 -13  -5  100.39   10.80
   3 -13   5  110.69    9.90
  -3 -13  -5   91.99    7.90
  -3  13  -6   28.00    5.20
  -3  13  -6   35.10    7.10
   3  13   6   33.00    7.20
  -3  13  -6   42.80    7.00
  -3 -13  -6   24.70    4.30
   3 -13   6   32.10    6.20
  -3 -13  -6   37.50    7.50
   3 -13   6   32.70    5.50
  -3 -13  -6   36.90    6.50
  -3  13  -7    2.80    3.10
  -3  13  -7   -4.30    4.90
   3  13   7   11.20    7.20
  -3 -13  -7   13.80    2.70
  -3 -13  -7   -8.80    5.80
   3 -13   7    6.00    2.90
  -3 -13  -7    6.50    4.90
  -3 -13  -7    5.60    3.00
  -3  14   7  396.76   26.90
   3  14  -7  318.77   26.90
   3  14  -7  413.16   27.50
   3 -14  -7  370.16   26.40
  -3 -14   7  404.46   26.00
   3 -14  -7  377.76   27.40
   3  14  -6   13.10    5.50
   3  14  -6   13.60    4.70
   3 -14  -6   14.30    4.90
  -3 -14   6   13.10    4.60
   3  14  -5  557.74   34.90
   3  14  -5  526.15   34.30
  -3  14   5  522.25   34.50
   3  14  -5  496.55   34.70
   3 -14  -5  426.46   33.20
   3 -14  -5  502.35   34.10
   3 -14  -5  476.75   34.80
  -3 -14   5  534.25   34.30
   3  14  -4  116.19    9.90
   3  14  -4  109.49   11.30
  -3  14   4  119.19   10.70
  -3  14   4  111.99    9.00
   3 -14  -4  120.89    9.50
   3 -14  -4  117.99   11.10
   3 -14  -4  115.59   10.20
  -3 -14   4  113.29   10.80
   3  14  -3  476.85   31.40
   3  14  -3  411.36   30.50
   3  14  -3  471.65   30.70
  -3  14   3  473.35   31.50
   3  14  -3  491.35   31.20
  -3  14   3  408.26   30.10
   3 -14  -3  425.76   30.90
   3 -14  -3  500.25   31.80
  -3  14   2  493.95   33.40
   3  14  -2  521.85   32.90
   3  14  -2  479.05   32.50
   3  14  -2  453.35   33.20
   3  14  -2  505.85   32.60
  -3  14   2  460.35   32.50
   3  14  -2  515.85   33.60
  -3  14   2  476.75   32.60
   3 -14  -2  495.05   33.80
  -3 -14   2  497.15   33.10
  -3 -14   2  526.55   34.00
   3 -14  -2  479.95   33.10
   3  14  -1   93.39    7.00
  -3  14   1   90.49    9.30
   3  14  -1   93.29    8.80
  -3  14   1   89.79    7.80
   3  14  -1  108.29    8.60
   3 -14  -1  111.59    9.20
   3 -14  -1   98.29    9.60
  -3 -14   1   90.49    9.10
  -3 -14   1  107.79    9.70
  -3  14   0  576.34   39.10
  -3  14   0  573.54   39.60
   3  14   0  600.24   39.40
  -3  14   0  600.74   39.50
   3  14   0  649.93   41.40
   3  14   0  561.74   39.30
   3 -14   0  594.24   39.60
  -3 -14   0  607.04   39.30
   3 -14   0  599.04   40.10
  -3 -14   0  554.94   39.10
  -3 -14   0  583.14   40.20
  -3  14  -1   83.09    8.90
  -3  14  -1   90.19    8.30
   3  14   1   87.29    8.30
  -3  14  -1   81.59    6.60
  -3  14  -1   76.49    7.70
   3  14   1   80.99    9.40
   3 -14   1   91.79    8.80
   3 -14   1  102.19    8.80
  -3 -14  -1   74.29    7.50
  -3 -14  -1   84.19    9.80
   3  14   2  580.64   38.60
  -3  14  -2  551.54   38.50
   3 -14   2  555.04   38.60
   3 -14   2  577.44   38.90
  -3 -14  -2  599.24   39.30
  -3 -14  -2  576.64   38.00
  -3  14  -3  450.35   31.30
   3  14   3  488.75   31.50
  -3  14  -3  482.55   30.90
   3  14   3  377.26   32.70
  -3  14  -3  450.35   30.90
  -3 -14  -3  496.45   32.20
   3 -14   3  416.96   31.20
  -3 -14  -3  433.86   30.60
  -3 -14  -3  517.35   30.70
  -3  14  -4  162.38   12.30
  -3  14  -4  157.78   12.90
   3  14   4  178.88   13.50
  -3  14  -4  160.28   12.80
   3  14   4  157.68   14.10
  -3 -14  -4  163.58   11.70
   3 -14   4  155.48   13.00
   3 -14   4  163.18   12.90
  -3 -14  -4  142.79   11.40
  -3 -14  -4  183.68   14.20
  -3  14  -5  494.75   33.30
   3  14   5  451.65   34.80
  -3  14  -5  481.25   34.00
   3  14   5  525.45   34.10
  -3 -14  -5  487.25   34.90
   3 -14   5  480.85   34.10
   3 -14   5  568.64   33.90
  -3 -14  -5  467.65   33.00
  -3 -14  -5  518.35   34.40
   3  14   6    2.70    6.60
  -3  14  -6    6.80    3.20
  -3  14  -6    3.80    4.80
   3 -14   6    3.00    3.30
  -3 -14  -6    4.90    2.70
  -3  14  -7  373.06   25.20
  -3  14  -7  277.87   23.70
  -3  14  -7  359.96   24.90
   3  14   7  370.26   25.70
  -3 -14  -7  367.16   26.40
   3 -14   7  345.47   24.50
  -3 -14  -7  342.07   24.90
  -3  15   6   12.80    6.70
   3  15  -6    7.90    5.30
   3  15  -6    9.80    4.60
   3  15  -6    4.00    5.50
   3 -15  -6    8.50    4.80
   3 -15  -6    5.70    4.80
  -3 -15   6    0.10    5.10
   3  15  -5  628.74   39.50
   3  15  -5  524.05   39.40
  -3  15   5  572.14   39.30
   3 -15  -5  551.24   38.80
   3 -15  -5  615.74   40.60
  -3 -15   5  571.94   39.00
   3  15  -4   10.60    5.10
   3  15  -4   16.40    4.00
  -3  15   4   11.40    5.80
  -3  15   4   22.00    4.60
   3  15  -4   11.30    5.60
  -3 -15   4   12.90    4.90
   3 -15  -4   11.70    4.70
   3 -15  -4    8.20    4.40
   3  15  -3  498.55   31.90
   3  15  -3  391.86   31.60
   3  15  -3  495.95   32.80
  -3  15   3  438.86   31.60
  -3  15   3  498.95   32.60
   3 -15  -3  513.25   33.10
   3 -15  -3  459.25   32.20
  -3 -15   3  520.05   33.10
  -3  15   2  164.68   11.20
  -3  15   2  155.98   13.40
   3  15  -2  164.48   11.30
   3  15  -2  128.69   12.30
  -3  15   2  159.38   11.40
   3  15  -2  162.68   12.00
   3  15  -2  174.08   11.30
  -3 -15   2  172.68   12.30
   3 -15  -2  164.08   12.40
   3 -15  -2  130.19   13.20
  -3 -15   2  145.69   13.60
   3  15  -1   66.19    7.30
  -3  15   1   56.49    8.10
  -3  15   1   65.19    6.20
   3  15  -1   78.19    7.60
  -3 -15   1   74.29    9.70
   3 -15  -1   71.49    8.60
  -3 -15   1   69.49    7.40
   3 -15  -1   72.89    8.20
   3  15   0   51.69    8.50
  -3  15   0   39.40    6.50
   3  15   0   31.00    6.00
  -3  15   0   51.79    7.20
  -3  15   0   47.50    7.50
   3  15   0   40.60    6.60
  -3 -15   0   37.70    7.80
   3 -15   0   34.40    5.80
  -3 -15   0   54.69    7.40
  -3 -15   0   36.20    5.20
   3 -15   0   62.29    7.00
   3  15   1   71.19    8.10
  -3  15  -1   82.49    8.30
   3  15   1   75.39    9.30
  -3  15  -1   74.29    7.40
  -3  15  -1   79.19    8.00
   3 -15   1   62.29    8.50
   3 -15   1   79.19   10.50
  -3 -15  -1   65.39    7.20
  -3 -15  -1   86.19    9.30
  -3  15  -2  123.29   10.80
   3  15   2  145.09   12.80
   3  15   2  137.59   11.20
  -3  15  -2  141.29   11.20
  -3 -15  -2  107.19   12.00
   3 -15   2  109.99   11.00
   3 -15   2  131.29   11.60
  -3 -15  -2  145.79   10.20
  -3  15  -3  524.35   35.20
  -3  15  -3  509.45   35.60
   3  15   3  497.25   36.70
   3  15   3  534.95   35.70
  -3  15  -3  515.55   35.30
  -3 -15  -3  516.05   34.90
   3 -15   3  551.54   35.90
   3 -15   3  500.35   35.60
  -3 -15  -3  581.54   36.70
  -3  15  -4   28.50    5.30
  -3  15  -4   30.40    5.00
  -3  15  -4   25.90    4.90
   3  15   4   18.70    6.70
   3  15   4   30.20    5.40
   3 -15   4   29.60    6.40
  -3 -15  -4   23.80    3.70
  -3 -15  -4   29.20    7.00
   3 -15   4   26.30    5.40
   3  15   5  621.64   43.90
  -3  15  -5  622.64   42.70
  -3 -15  -5  705.33   44.10
  -3 -15  -5  598.44   41.90
   3 -15   5  665.83   42.80
   3 -15   5  603.64   42.90
  -3  15  -6   52.99    8.00
   3  15   6   48.70   10.20
  -3  15  -6   54.39    8.10
  -3  15  -6   35.20    5.60
  -3 -15  -6   48.70    9.40
   3 -15   6   48.80    8.60
   3 -15   6   48.40    6.50
  -3 -15  -6   45.30    6.70
   3  16  -4   86.69    9.40
  -3  16   4   89.29    9.60
   3  16  -4   81.29    8.00
   3  16  -4   82.99   10.20
   3 -16  -4   74.29    8.70
  -3 -16   4   87.59    9.80
   3 -16  -4   82.89    9.90
   3  16  -3  302.77   20.30
  -3  16   3  294.17   20.10
   3  16  -3  270.17   21.10
  -3 -16   3  317.57   21.90
   3 -16  -3  299.47   21.10
   3  16  -2  175.28   12.40
   3  16  -2  150.38   11.00
  -3  16   2  140.69   11.20
  -3  16   2  155.88   13.10
   3 -16  -2  155.68   14.30
   3 -16  -2  151.28   12.80
  -3 -16   2  176.78   14.00
  -3  16   1   42.40    7.00
   3  16  -1   30.00    7.00
   3  16  -1   31.20    5.70
   3  16  -1   33.70    5.80
   3 -16  -1   43.60    7.20
   3 -16  -1   29.90    5.80
  -3 -16   1   35.30    6.00
  -3 -16   1   42.40    6.20
   3  16   0  454.45   28.80
   3  16   0  440.96   29.00
  -3  16   0  425.56   29.20
  -3  16   0  413.76   29.00
  -3  16   0  391.96   28.90
   3  16   0  407.46   30.10
  -3 -16   0  462.15   30.10
   3 -16   0  395.06   29.20
   3 -16   0  435.46   29.70
  -3 -16   0  412.06   28.80
  -3  16  -1   47.40    7.30
   3  16   1   54.69    8.90
   3  16   1   45.50    7.30
  -3  16  -1   52.19    7.20
  -3  16  -1   47.40    6.10
   3 -16   1   48.40    7.20
  -3 -16  -1   52.09    6.30
  -3 -16  -1   56.29    8.50
   3 -16   1   48.10    8.10
  -3  16  -2  156.58   13.10
  -3  16  -2  169.98   13.00
   3  16   2  159.98   13.40
   3  16   2  159.08   14.80
  -3 -16  -2  163.18   12.40
   3 -16   2  153.18   13.40
   3 -16   2  178.48   13.80
  -3  16  -3  329.47   23.80
   3  16   3  337.47   23.70
   3  16   3  320.77   24.70
  -3  16  -3  319.57   22.90
  -3  16  -3  342.67   23.40
  -3 -16  -3  377.56   25.70
   3 -16   3  340.07   24.00
  -3 -16  -3  325.57   23.10
  -3  16  -4   67.49    8.00
   3  16   4   73.39    8.50
   3  16   4   62.09   10.30
  -3  16  -4   67.79    7.50
   3 -16   4   75.49    8.70
  -3 -16  -4   69.39    9.90
  -3 -16  -4   69.39    6.70
   3 -16   4   59.59    9.00
  -3  17   3   25.50    5.50
   3  17  -3   15.30    4.70
  -3 -17   3   20.80    5.50
  -3  17   2  743.93   50.49
   3 -17  -2  747.13   50.99
  -3 -17   2  765.62   50.99
   3  17  -1   21.70    6.80
   3  17  -1   29.30    5.60
   3 -17  -1   26.50    5.90
  -3 -17   1   21.20    4.90
   3  17   0 1004.10   62.49
  -3  17   0  891.11   62.39
   3  17   0  959.10   63.99
  -3  17   0  991.90   62.99
   3  17   0  939.51   62.69
  -3 -17   0  909.61   62.49
   3  17   1   25.50    6.90
   3  17   1   33.10    5.30
  -3  17  -1   34.30    5.30
  -3  17  -1   23.00    5.10
  -3  17  -1   31.20    5.50
   3 -17   1   28.70    5.40
  -3 -17  -1   33.90    5.80
   3 -17   1   35.80    6.70
  -3 -17  -1   36.20    6.30
  -3  17  -2  684.13   44.80
  -3  17  -2  624.54   44.40
   3  17   2  652.43   45.80
  -3  17  -2  676.23   44.60
  -3 -17  -2  727.03   45.80
  -3 -17  -2  622.54   44.10
   3 -17   2  709.23   45.30
   3 -17   2  625.54   44.70
   3  17   3   37.60    5.80
   3  17   3   30.10    6.90
  -3  17  -3   40.50    6.50
   4   0 -11    1.30    4.80
   4   0 -11    0.00    5.20
   4   0 -11    0.80    3.40
   4   0 -10    5.80    5.50
   4   0 -10   -1.50    3.40
   4   0 -10    1.90    5.10
   4   0  -9   -1.30    4.90
   4   0  -9    2.20    2.00
   4   0  -9    3.20    3.00
  -4   0   9   -4.80    2.50
   4   0  -8  121.39    9.40
  -4   0   8  133.89    9.30
   4   0  -8  124.19   11.40
  -4   0   8  124.59    9.10
   4   0  -8  122.79   10.70
   4   0  -7    2.20    3.60
  -4   0   7    0.90    2.20
  -4   0   7    0.60    2.40
   4   0  -7    0.50    2.40
   4   0  -7    2.00    2.40
   4   0  -7    5.60    4.20
   4   0  -6  182.58   13.20
  -4   0   6  185.28   12.40
   4   0  -6  157.48   12.00
  -4   0   6  168.28   11.70
  -4   0   6  167.78   11.70
   4   0  -6  173.28   11.90
  -4   0   5    3.70    1.90
   4   0  -5   -0.30    2.90
   4   0  -5    0.80    1.70
   4   0  -5   -0.30    2.30
   4   0  -5    2.80    3.20
  -4   0   4   15.90    3.30
   4   0  -4   10.10    2.50
  -4   0   4    8.80    2.60
   4   0  -4    8.60    1.80
  -4   0   4    8.20    1.70
  -4   0   4   16.70    2.70
   4   0  -4    7.60    3.00
   4   0  -3    0.70    2.40
  -4   0   3   -1.60    2.40
   4   0  -3    4.80    2.90
  -4   0   3    1.80    2.50
   4   0  -3    0.30    1.50
  -4   0   3   -1.10    2.60
  -4   0   3    5.60    1.90
   4   0  -3    1.90    2.80
   4   0  -1    1.60    2.00
  -4   0   1    3.50    2.30
  -4   0   1    3.90    2.00
  -4   0   1    3.50    2.60
   4   0  -1    3.10    1.80
   4   0  -1    9.90    2.50
   4   0  -1    7.30    2.70
   4   0  -1    5.70    2.60
  -4   0  -1    5.80    2.00
   4   0   1    6.10    2.40
   4   0   1    4.70    2.40
  -4   0  -1    4.40    1.40
  -4   0  -1    2.90    2.60
  -4   0  -1    5.00    2.80
   4   0   1    3.20    1.40
   4   0   1    4.70    2.50
  -4   0  -1    6.00    2.30
   4   0   1    6.60    2.80
  -4   0  -1    4.90    2.20
  -4   0  -3   -0.80    2.60
  -4   0  -3   -2.30    3.20
   4   0   3    2.80    2.20
  -4   0  -3   -1.00    2.90
  -4   0  -3    5.10    2.70
   4   0   3    2.20    2.50
  -4   0  -3    2.80    1.40
   4   0   3    1.60    3.60
  -4   0  -3    0.90    2.30
   4   0   3    3.20    1.50
   4   0   4   14.30    3.80
  -4   0  -4   15.40    3.50
   4   0   4   15.60    2.80
  -4   0  -4   12.70    2.30
  -4   0  -4   16.50    3.10
   4   0   4   20.00    3.50
  -4   0  -4   18.00    3.60
  -4   0  -4   15.30    2.90
   4   0   5   -1.10    2.20
  -4   0  -5    4.50    2.90
  -4   0  -5    3.10    1.60
  -4   0  -5   -7.60    3.30
  -4   0  -5    4.40    4.40
   4   0   5    2.60    3.90
  -4   0  -5    0.60    2.90
  -4   0  -5    3.00    2.70
   4   0   6   71.49    5.70
  -4   0  -6   78.29    6.60
   4   0   6   55.89    6.70
  -4   0  -6   57.29    5.40
  -4   0  -7    2.60    3.70
  -4   0  -7   -1.30    2.20
   4   0   7    1.00    2.00
  -4   0  -7    5.50    4.40
   4   0   7    1.30    5.70
  -4   0  -7    2.40    2.60
  -4   0  -7    0.10    2.60
  -4   0  -7   -5.90    3.90
  -4   0  -8  363.96   25.50
  -4   0  -8  341.87   24.80
  -4   0  -8  380.96   25.80
  -4   0  -8  400.56   26.30
  -4   0  -8  387.36   25.00
  -4   0  -9    2.20    2.80
  -4   0  -9   -0.10    4.70
  -4   0  -9   -5.30    3.60
  -4   0  -9   -6.90    4.40
  -4   0 -10  132.19   11.80
  -4   0 -10  102.09   10.70
  -4   0 -11    0.60    4.20
  -4   0 -11   -2.50    4.40
   4   1 -11    9.90    5.20
   4   1 -11   15.40    4.60
   4  -1 -11   17.30    6.00
   4  -1 -11    8.10    5.10
   4  -1 -11    7.80    5.30
   4  -1 -11   12.20    3.50
   4   1 -10  582.64   41.40
   4   1 -10  655.53   41.20
   4   1 -10  545.35   40.10
   4  -1 -10  560.34   40.60
   4  -1 -10  615.74   39.90
   4  -1 -10  672.33   41.10
   4  -1 -10  586.64   41.40
   4   1  -9   43.40    6.10
   4   1  -9   46.30    6.50
   4   1  -9   45.10    6.80
   4  -1  -9   49.00    6.20
   4  -1  -9   51.59    8.10
   4  -1  -9   28.90    4.80
   4  -1  -9   42.10    8.00
  -4  -1   9   34.40    4.50
   4  -1  -9   48.30    5.00
   4   1  -8  163.08   11.90
   4   1  -8  169.98   13.30
   4   1  -8  148.79   13.20
   4  -1  -8  164.38   13.30
   4  -1  -8  189.68   12.60
   4  -1  -8  147.49   12.90
   4   1  -7  138.39   12.00
   4   1  -7  139.69   11.90
   4  -1  -7  132.49   10.20
   4  -1  -7  158.68   12.30
   4  -1  -7  157.58   10.60
   4  -1  -7  138.59   11.50
  -4   1   6   64.09    4.70
   4   1  -6   54.79    5.30
   4   1  -6   56.79    7.10
   4   1  -6   67.79    5.50
  -4   1   6   63.99    6.20
  -4   1   6   53.89    5.20
   4   1  -6   63.99    6.70
   4  -1  -6   69.29    4.90
  -4  -1   6   61.49    5.10
   4  -1  -6   61.39    6.10
   4  -1  -6   51.39    5.60
  -4  -1   6   48.30    5.90
   4  -1  -6   67.79    7.00
   4  -1  -6   59.89    6.60
  -4  -1   6   52.69    4.70
  -4   1   5  267.77   16.90
   4   1  -5  228.28   16.90
   4   1  -5  222.78   17.60
   4   1  -5  232.48   17.60
  -4   1   5  258.07   17.90
   4   1  -5  292.07   17.10
   4  -1  -5  226.08   16.70
  -4  -1   5  238.98   17.40
   4  -1  -5  283.67   17.70
  -4  -1   5  277.17   16.90
   4  -1  -5  242.58   17.70
  -4   1   4  602.94   37.30
   4   1  -4  563.14   37.50
  -4   1   4  605.74   37.50
   4   1  -4  532.35   37.60
   4   1  -4  577.24   38.00
  -4   1   4  624.84   38.00
  -4  -1   4  557.64   37.80
   4  -1  -4  538.05   37.70
  -4  -1   4  524.75   37.30
   4  -1  -4  558.84   37.30
   4  -1  -4  590.84   38.40
  -4  -1   4  580.34   37.60
   4  -1  -4  595.84   37.80
   4   1  -3  905.61   61.69
  -4   1   3  801.12   61.49
  -4   1   3  978.90   61.69
  -4   1   3  934.81   61.39
  -4   1   3 1075.89   61.29
  -4  -1   3  958.50   61.59
   4  -1  -3  874.41   61.59
  -4  -1   3  934.11   61.29
   4  -1  -3  945.01   61.69
  -4  -1   3  885.71   61.59
   4  -1  -3  911.51   61.19
   4  -1  -3 1038.60   61.59
   4  -1  -3  945.81   61.49
  -4  -1   3 1010.40   61.59
   4   1  -2 3482.85  238.48
   4   1  -2 3876.61  238.78
  -4   1   2 3577.44  238.68
  -4   1   2 3933.41  238.38
   4   1  -2 3710.53  238.78
  -4   1   2 3719.13  238.48
  -4   1   2 3766.02  238.78
   4   1  -2 4098.99  238.78
  -4  -1   2 3642.24  238.68
   4  -1  -2 3248.58  238.58
   4  -1  -2 3451.35  238.48
  -4  -1   2 3641.74  238.48
   4  -1  -2 3615.84  238.78
  -4  -1   2 4031.20  238.58
  -4  -1   2 3634.24  238.78
  -4  -1   2 3779.82  238.78
   4  -1  -2 3334.07  238.68
  -4   1   1  138.99   10.60
   4   1  -1  142.39   10.30
  -4   1   1  156.58   10.90
  -4   1   1  140.69   10.50
   4   1  -1  157.38   10.80
   4   1  -1  165.08   10.70
  -4   1   1  165.88   10.50
  -4   1   1  153.58   10.70
   4   1  -1  141.39   10.70
   4  -1  -1  136.89   10.70
  -4  -1   1  163.28   10.60
  -4  -1   1  147.79   11.00
   4  -1  -1  164.88   11.00
   4  -1  -1  142.69   10.70
  -4  -1   1  145.39   10.70
   4  -1  -1  148.19   10.40
   4  -1  -1  153.38   10.40
  -4  -1   1  169.88   10.30
  -4  -1   1  145.19   10.40
   4   1   1  126.89    8.20
  -4   1  -1  139.19    9.00
  -4   1  -1  118.39    9.20
   4   1   1  132.09    9.30
   4   1   1  117.49    8.90
  -4   1  -1  116.19    8.60
  -4   1  -1  125.29    8.30
   4   1   1  113.19    8.80
  -4   1  -1  133.89    8.80
  -4   1  -1  115.99    9.20
   4   1   1  125.89    8.90
  -4   1  -1  112.69    8.90
  -4  -1  -1  125.89    9.00
   4  -1   1  128.19    8.40
  -4  -1  -1  102.99    9.00
   4  -1   1  134.39    9.00
  -4  -1  -1  116.59    9.00
   4  -1   1  109.69    9.00
   4  -1   1  124.99    9.00
  -4  -1  -1  124.59    9.40
  -4  -1  -1  122.29    8.80
   4  -1   1  114.89    8.90
  -4   1  -2 3718.73  224.78
  -4   1  -2 3436.06  225.08
   4   1   2 3333.17  224.98
   4   1   2 3355.46  224.98
  -4   1  -2 3433.96  224.88
   4   1   2 3478.35  224.68
  -4   1  -2 3351.46  224.98
   4   1   2 3588.64  224.98
  -4   1  -2 3579.64  225.08
  -4   1  -2 3310.77  224.98
   4   1   2 3657.33  225.18
   4  -1   2 3716.13  224.78
   4  -1   2 3637.24  225.08
   4  -1   2 3553.94  225.08
  -4  -1  -2 3356.26  225.08
  -4  -1  -2 3354.36  224.98
   4  -1   2 3387.06  224.98
  -4  -1  -2 3600.84  225.18
   4  -1   2 3124.89  224.98
  -4  -1  -2 3371.36  224.68
  -4   1  -3 1200.58   76.09
   4   1   3 1181.48   76.29
   4   1   3 1120.79   75.99
  -4   1  -3 1201.28   76.19
  -4   1  -3 1218.48   75.79
  -4   1  -3 1158.58   76.19
   4   1   3 1185.68   76.09
  -4   1  -3 1230.58   75.99
  -4   1  -3 1158.08   75.99
  -4  -1  -3 1135.39   75.99
   4  -1   3 1100.89   75.99
   4  -1   3 1040.90   75.89
   4  -1   3 1170.68   75.79
  -4  -1  -3 1204.08   76.09
  -4  -1  -3 1205.38   76.09
  -4  -1  -3 1226.88   76.29
  -4  -1  -3 1300.97   76.09
   4  -1   3 1088.29   76.19
  -4  -1  -3 1075.09   75.59
   4  -1   3 1119.39   75.99
  -4   1  -4  450.45   31.10
   4   1   4  463.15   30.90
  -4  -1  -4  433.96   30.80
   4  -1   4  474.45   30.90
   4  -1   4  406.86   30.70
   4  -1   4  525.75   30.60
  -4  -1  -4  435.86   31.50
  -4  -1  -4  514.05   31.70
   4  -1   4  488.95   31.20
   4   1   5  378.06   24.10
  -4   1  -5  365.66   23.70
  -4   1  -5  320.97   23.80
  -4   1  -5  392.86   23.80
  -4   1  -5  376.56   23.50
  -4   1  -5  297.37   23.10
  -4   1  -5  379.76   23.30
   4   1   5  345.77   23.60
   4   1   5  304.77   23.30
   4  -1   5  354.06   24.00
  -4  -1  -5  395.76   23.90
  -4  -1  -5  333.77   24.10
  -4  -1  -5  309.97   22.90
  -4  -1  -5  361.66   23.50
   4  -1   5  332.07   23.80
   4  -1   5  322.27   23.30
   4  -1   5  368.16   23.60
  -4  -1  -5  366.76   23.50
   4   1   6   24.50    3.90
   4   1   6   28.70    4.80
  -4   1  -6   40.00    6.00
  -4   1  -6   26.60    3.70
  -4   1  -6   28.10    5.10
  -4  -1  -6   21.40    3.10
   4  -1   6   25.20    4.90
  -4  -1  -6   21.60    3.90
  -4  -1  -6   36.70    6.90
  -4  -1  -6   41.30    6.60
   4  -1   6   28.00    3.40
  -4   1  -7  314.37   21.10
  -4   1  -7  319.77   22.00
   4   1   7  325.87   22.80
  -4   1  -7  326.07   21.30
   4   1   7  280.87   21.70
   4   1   7  315.17   21.30
  -4   1  -7  356.06   22.40
  -4   1  -7  320.57   21.70
   4  -1   7  284.27   21.60
  -4  -1  -7  325.77   21.70
  -4  -1  -7  309.17   21.40
  -4  -1  -7  311.77   21.30
  -4  -1  -7  348.97   22.30
  -4  -1  -7  302.67   22.60
  -4  -1  -7  316.07   22.00
  -4  -1  -7  301.77   21.00
  -4   1  -8  416.06   28.20
  -4   1  -8  413.36   28.20
  -4  -1  -8  431.66   28.80
  -4  -1  -8  429.16   28.20
  -4  -1  -8  417.36   28.30
  -4  -1  -8  388.36   27.70
  -4   1  -9   70.29    8.80
  -4   1  -9   62.19    7.20
  -4   1  -9   48.80    7.70
  -4  -1  -9   42.10    5.90
  -4  -1  -9   69.99    7.00
  -4  -1  -9   53.99    5.60
  -4  -1  -9   47.30    7.90
  -4  -1  -9   65.79    9.10
  -4   1 -10  428.26   29.50
  -4   1 -10  434.86   30.20
  -4  -1 -10  453.35   30.10
  -4  -1 -10  396.76   29.20
  -4   1 -11   24.90    5.20
  -4   1 -11   21.00    5.30
  -4  -1 -11   13.90    4.70
  -4  -1 -11   11.50    4.70
   4   2 -11  153.58   11.70
   4   2 -11  146.09   14.50
   4  -2 -11  147.59   11.00
   4  -2 -11  122.99   12.30
   4  -2 -11  155.38   13.00
   4  -2 -11  144.39   13.50
   4   2 -10    4.50    3.80
   4   2 -10   11.00    5.70
   4   2 -10    2.20    5.60
   4  -2 -10    0.80    2.60
   4  -2 -10    4.70    2.60
   4  -2 -10    9.30    4.90
   4  -2 -10    2.10    3.10
   4  -2 -10    7.20    5.30
   4  -2 -10    1.60    4.90
   4   2  -9 1623.04  105.89
  -4   2   9 1424.76  105.49
   4   2  -9 1796.42  106.69
   4   2  -9 1694.03  106.69
   4  -2  -9 1823.92  106.49
   4  -2  -9 1427.06  106.09
   4  -2  -9 1543.75  105.49
   4  -2  -9 1642.34  106.59
   4  -2  -9 1618.04  105.99
   4   2  -8   -0.20    3.10
   4   2  -8    2.10    4.10
  -4   2   8   -2.50    2.90
  -4  -2   8   -0.40    2.50
   4  -2  -8    3.80    2.90
   4  -2  -8    1.90    3.90
   4  -2  -8    1.60    2.20
   4  -2  -8    1.30    3.70
   4  -2  -8   -0.50    4.10
   4   2  -7 3521.95  223.68
   4   2  -7 3465.65  224.18
  -4   2   7 3021.20  223.68
   4   2  -7 3644.64  224.18
   4   2  -7 3095.89  223.38
  -4  -2   7 3331.97  223.48
   4  -2  -7 3334.47  223.38
   4  -2  -7 3735.63  224.18
   4  -2  -7 3798.62  223.68
   4  -2  -7 3483.65  223.98
  -4   2   6   28.20    4.30
   4   2  -6   32.30    6.00
   4   2  -6   37.10    4.50
   4   2  -6   35.00    5.90
  -4   2   6   38.20    4.80
  -4  -2   6   36.90    4.20
   4  -2  -6   39.70    4.90
   4  -2  -6   47.70    5.40
   4  -2  -6   32.70    5.30
  -4  -2   6   43.60    5.40
   4  -2  -6   35.10    4.90
   4  -2  -6   34.10    3.40
   4  -2  -6   43.60    5.90
  -4   2   5 8444.75  534.35
  -4   2   5 6779.62  533.95
  -4  -2   5 7863.01  533.65
   4  -2  -5 8986.30  534.25
[truncated: 632,736 more chars]
